# Supplementary material for: DNA polymerases in precise and predictable CRISPR/Cas9-mediated chromosomal rearrangements
Source: BMC Biol. 2023 Dec 8;21:288. doi: 10.1186/s12915-023-01784-y (PMC10709867; doi:10.1186/s12915-023-01784-y)
Supplement: Supplementary file 4 — Additional file 4: Table S2. SRA metadata. [file 12915_2023_1784_MOESM4_ESM.xlsx]

## Sheet: Contact Info and Instructions
	Instructions:
	Each column that has a red triangle in the upper-right corner has a comment that can be displayed if you hover over the header.
	Some column headers have hyperlinks to NCBI webpages.
	The YELLOW columns have drop-down menues that allow you to select from a controlled vocabulary. Once specified for one row, these values can be copied-and-pasted down.
	You must save spreadsheet under second tab (SRA_data) as a TSV (tab-delimited file) to upload the TSV file for the SRA metadata tab.
	If you created samples previously, provide accessions in the form of SAMN# in the column sample_accession. Otherwise provide the sample name used in the BioSample attributes spreadsheet.
	Each row in the template represents a sequencing library with a unique combination of sample + library + sequencing strategy + layout + instrument model. Each row should have a unique library_id that is short and meaningful (like an ID you might use in lab).
	When libraries are indeed identical (same combination of sample + library + strategy + layout + instrument model), all files should be placed in the same row To do this simply enter the file names consecutively in the same row by adding more columns with headers filename2, filename3, etc…. PAIRED files must always be listed in the same row.
	Provide exact file names (including extensions) in the filename columns.
	File names must be unique.
	red triangles indicate pop-up comments for that field	required for ALL data types	required for aligned data	paired-end data only
	Many of the columns also have data checks - if you received a warning, please verify that you have entered a value from the drop-down menu. Example Below.
	NOTE: There are data checks and autocomplete features in this spreadsheet that are not compatible with Libre- and Open-Office. If you use one of these suites, please manually consult the platform and instrument information on the last page.
	Example Drop Down Menu
	Helpful Hyperlinks:
	SRA submission overview:	http://www.ncbi.nlm.nih.gov/sra/docs/submit/
	SRA submission in Submission Portal:	http://www.ncbi.nlm.nih.gov/sra/docs/submitportal/
	You must save spreadsheet under second tab (SRA_data) as a TSV (tab-delimited file) to upload the TSV file for the SRA metadata tab.

## Sheet: Table S2. SRA_metadata
Table S2: SRA metadata
sample_name	library_ID	title	library_strategy	library_source	library_selection	library_layout	platform	instrument_model	design_description	filetype	filename	filename2	filename3	filename4	assembly	fasta_file
PAE2a	Wu_lab_0001	LAM-HTGTS	AMPLICON	GENOMIC	PCR	single	ILLUMINA	HiSeq X Ten	PCR libraries from amplicons of the junctions of DNA fragment editting	fastq	PAE2a.fq
PAE2b	Wu_lab_0002	LAM-HTGTS	AMPLICON	GENOMIC	PCR	single	ILLUMINA	HiSeq X Ten	PCR libraries from amplicons of the junctions of DNA fragment editting	fastq	PAE2b.fq
PAE2c	Wu_lab_0003	LAM-HTGTS	AMPLICON	GENOMIC	PCR	single	ILLUMINA	HiSeq X Ten	PCR libraries from amplicons of the junctions of DNA fragment editting	fastq	PAE2c.fq
PAE2d	Wu_lab_0004	LAM-HTGTS	AMPLICON	GENOMIC	PCR	single	ILLUMINA	HiSeq X Ten	PCR libraries from amplicons of the junctions of DNA fragment editting	fastq	PAE2d.fq
PBE2a	Wu_lab_0005	LAM-HTGTS	AMPLICON	GENOMIC	PCR	single	ILLUMINA	HiSeq X Ten	PCR libraries from amplicons of the junctions of DNA fragment editting	fastq	PBE2a.fq
PBE2b	Wu_lab_0006	LAM-HTGTS	AMPLICON	GENOMIC	PCR	single	ILLUMINA	HiSeq X Ten	PCR libraries from amplicons of the junctions of DNA fragment editting	fastq	PBE2b.fq
PBE2c	Wu_lab_0007	LAM-HTGTS	AMPLICON	GENOMIC	PCR	single	ILLUMINA	HiSeq X Ten	PCR libraries from amplicons of the junctions of DNA fragment editting	fastq	PBE2c.fq
PBE2d	Wu_lab_0008	LAM-HTGTS	AMPLICON	GENOMIC	PCR	single	ILLUMINA	HiSeq X Ten	PCR libraries from amplicons of the junctions of DNA fragment editting	fastq	PBE2d.fq
PCE2a	Wu_lab_0009	LAM-HTGTS	AMPLICON	GENOMIC	PCR	single	ILLUMINA	HiSeq X Ten	PCR libraries from amplicons of the junctions of DNA fragment editting	fastq	PCE2a.fq
PCE2b	Wu_lab_0010	LAM-HTGTS	AMPLICON	GENOMIC	PCR	single	ILLUMINA	HiSeq X Ten	PCR libraries from amplicons of the junctions of DNA fragment editting	fastq	PCE2b.fq
PCE2c	Wu_lab_0011	LAM-HTGTS	AMPLICON	GENOMIC	PCR	single	ILLUMINA	HiSeq X Ten	PCR libraries from amplicons of the junctions of DNA fragment editting	fastq	PCE2c.fq
PCE2d	Wu_lab_0012	LAM-HTGTS	AMPLICON	GENOMIC	PCR	single	ILLUMINA	HiSeq X Ten	PCR libraries from amplicons of the junctions of DNA fragment editting	fastq	PCE2d.fq
MA_DEL_L_re1	Wu_lab_0013	Deep sequencing of the junctions of DNA fragment editting	AMPLICON	GENOMIC	PCR	paired	ILLUMINA	HiSeq X Ten	PCR libraries from amplicons of the junctions of DNA fragment editting	fastq	MA_DEL_L_re1_read1.fq	MA_DEL_L_re1_read2.fq
MA_DEL_MUL_re1	Wu_lab_0014	Deep sequencing of the junctions of DNA fragment editting	AMPLICON	GENOMIC	PCR	paired	ILLUMINA	HiSeq X Ten	PCR libraries from amplicons of the junctions of DNA fragment editting	fastq	MA_DEL_MUL_re1_read1.fq	MA_DEL_MUL_re1_read2.fq
MA_DEL_MU_re1	Wu_lab_0015	Deep sequencing of the junctions of DNA fragment editting	AMPLICON	GENOMIC	PCR	paired	ILLUMINA	HiSeq X Ten	PCR libraries from amplicons of the junctions of DNA fragment editting	fastq	MA_DEL_MU_re1_read1.fq	MA_DEL_MU_re1_read2.fq
MA_DUP_L_re1	Wu_lab_0016	Deep sequencing of the junctions of DNA fragment editting	AMPLICON	GENOMIC	PCR	paired	ILLUMINA	HiSeq X Ten	PCR libraries from amplicons of the junctions of DNA fragment editting	fastq	MA_DUP_L_re1_read1.fq	MA_DUP_L_re1_read2.fq
MA_DUP_MUL_re1	Wu_lab_0017	Deep sequencing of the junctions of DNA fragment editting	AMPLICON	GENOMIC	PCR	paired	ILLUMINA	HiSeq X Ten	PCR libraries from amplicons of the junctions of DNA fragment editting	fastq	MA_DUP_MUL_re1_read1.fq	MA_DUP_MUL_re1_read2.fq
MA_DUP_MU_re1	Wu_lab_0018	Deep sequencing of the junctions of DNA fragment editting	AMPLICON	GENOMIC	PCR	paired	ILLUMINA	HiSeq X Ten	PCR libraries from amplicons of the junctions of DNA fragment editting	fastq	MA_DUP_MU_re1_read1.fq	MA_DUP_MU_re1_read2.fq
MA_VF_L_re1	Wu_lab_0019	Deep sequencing of the junctions of DNA fragment editting	AMPLICON	GENOMIC	PCR	paired	ILLUMINA	HiSeq X Ten	PCR libraries from amplicons of the junctions of DNA fragment editting	fastq	MA_VF_L_re1_read1.fq	MA_VF_L_re1_read2.fq
MA_VF_MUL_re1	Wu_lab_0020	Deep sequencing of the junctions of DNA fragment editting	AMPLICON	GENOMIC	PCR	paired	ILLUMINA	HiSeq X Ten	PCR libraries from amplicons of the junctions of DNA fragment editting	fastq	MA_VF_MUL_re1_read1.fq	MA_VF_MUL_re1_read2.fq
MA_VF_MU_re1	Wu_lab_0021	Deep sequencing of the junctions of DNA fragment editting	AMPLICON	GENOMIC	PCR	paired	ILLUMINA	HiSeq X Ten	PCR libraries from amplicons of the junctions of DNA fragment editting	fastq	MA_VF_MU_re1_read1.fq	MA_VF_MU_re1_read2.fq
MA_VR_L_re1	Wu_lab_0022	Deep sequencing of the junctions of DNA fragment editting	AMPLICON	GENOMIC	PCR	paired	ILLUMINA	HiSeq X Ten	PCR libraries from amplicons of the junctions of DNA fragment editting	fastq	MA_VR_L_re1_read1.fq	MA_VR_L_re1_read2.fq
MA_VR_MUL_re1	Wu_lab_0023	Deep sequencing of the junctions of DNA fragment editting	AMPLICON	GENOMIC	PCR	paired	ILLUMINA	HiSeq X Ten	PCR libraries from amplicons of the junctions of DNA fragment editting	fastq	MA_VR_MUL_re1_read1.fq	MA_VR_MUL_re1_read2.fq
MA_VR_MU_re1	Wu_lab_0024	Deep sequencing of the junctions of DNA fragment editting	AMPLICON	GENOMIC	PCR	paired	ILLUMINA	HiSeq X Ten	PCR libraries from amplicons of the junctions of DNA fragment editting	fastq	MA_VR_MU_re1_read1.fq	MA_VR_MU_re1_read2.fq
ME_DEL_L_re1	Wu_lab_0025	Deep sequencing of the junctions of DNA fragment editting	AMPLICON	GENOMIC	PCR	paired	ILLUMINA	HiSeq X Ten	PCR libraries from amplicons of the junctions of DNA fragment editting	fastq	ME_DEL_L_re1_read1.fq	ME_DEL_L_re1_read2.fq
ME_DEL_MUL_re1	Wu_lab_0026	Deep sequencing of the junctions of DNA fragment editting	AMPLICON	GENOMIC	PCR	paired	ILLUMINA	HiSeq X Ten	PCR libraries from amplicons of the junctions of DNA fragment editting	fastq	ME_DEL_MUL_re1_read1.fq	ME_DEL_MUL_re1_read2.fq
ME_DEL_MU_re1	Wu_lab_0027	Deep sequencing of the junctions of DNA fragment editting	AMPLICON	GENOMIC	PCR	paired	ILLUMINA	HiSeq X Ten	PCR libraries from amplicons of the junctions of DNA fragment editting	fastq	ME_DEL_MU_re1_read1.fq	ME_DEL_MU_re1_read2.fq
ME_DUP_L_re1	Wu_lab_0028	Deep sequencing of the junctions of DNA fragment editting	AMPLICON	GENOMIC	PCR	paired	ILLUMINA	HiSeq X Ten	PCR libraries from amplicons of the junctions of DNA fragment editting	fastq	ME_DUP_L_re1_read1.fq	ME_DUP_L_re1_read2.fq
ME_DUP_MUL_re1	Wu_lab_0029	Deep sequencing of the junctions of DNA fragment editting	AMPLICON	GENOMIC	PCR	paired	ILLUMINA	HiSeq X Ten	PCR libraries from amplicons of the junctions of DNA fragment editting	fastq	ME_DUP_MUL_re1_read1.fq	ME_DUP_MUL_re1_read2.fq
ME_DUP_MU_re1	Wu_lab_0030	Deep sequencing of the junctions of DNA fragment editting	AMPLICON	GENOMIC	PCR	paired	ILLUMINA	HiSeq X Ten	PCR libraries from amplicons of the junctions of DNA fragment editting	fastq	ME_DUP_MU_re1_read1.fq	ME_DUP_MU_re1_read2.fq
ME_VF_L_re1	Wu_lab_0031	Deep sequencing of the junctions of DNA fragment editting	AMPLICON	GENOMIC	PCR	paired	ILLUMINA	HiSeq X Ten	PCR libraries from amplicons of the junctions of DNA fragment editting	fastq	ME_VF_L_re1_read1.fq	ME_VF_L_re1_read2.fq
ME_VF_MUL_re1	Wu_lab_0032	Deep sequencing of the junctions of DNA fragment editting	AMPLICON	GENOMIC	PCR	paired	ILLUMINA	HiSeq X Ten	PCR libraries from amplicons of the junctions of DNA fragment editting	fastq	ME_VF_MUL_re1_read1.fq	ME_VF_MUL_re1_read2.fq
ME_VF_MU_re1	Wu_lab_0033	Deep sequencing of the junctions of DNA fragment editting	AMPLICON	GENOMIC	PCR	paired	ILLUMINA	HiSeq X Ten	PCR libraries from amplicons of the junctions of DNA fragment editting	fastq	ME_VF_MU_re1_read1.fq	ME_VF_MU_re1_read2.fq
ME_VR_L_re1	Wu_lab_0034	Deep sequencing of the junctions of DNA fragment editting	AMPLICON	GENOMIC	PCR	paired	ILLUMINA	HiSeq X Ten	PCR libraries from amplicons of the junctions of DNA fragment editting	fastq	ME_VR_L_re1_read1.fq	ME_VR_L_re1_read2.fq
ME_VR_MUL_re1	Wu_lab_0035	Deep sequencing of the junctions of DNA fragment editting	AMPLICON	GENOMIC	PCR	paired	ILLUMINA	HiSeq X Ten	PCR libraries from amplicons of the junctions of DNA fragment editting	fastq	ME_VR_MUL_re1_read1.fq	ME_VR_MUL_re1_read2.fq
ME_VR_MU_re1	Wu_lab_0036	Deep sequencing of the junctions of DNA fragment editting	AMPLICON	GENOMIC	PCR	paired	ILLUMINA	HiSeq X Ten	PCR libraries from amplicons of the junctions of DNA fragment editting	fastq	ME_VR_MU_re1_read1.fq	ME_VR_MU_re1_read2.fq
PA_DEL_L_re1	Wu_lab_0037	Deep sequencing of the junctions of DNA fragment editting	AMPLICON	GENOMIC	PCR	paired	ILLUMINA	HiSeq X Ten	PCR libraries from amplicons of the junctions of DNA fragment editting	fastq	PA_DEL_L_re1_read1.fq	PA_DEL_L_re1_read2.fq
PA_DEL_MUL_re1	Wu_lab_0038	Deep sequencing of the junctions of DNA fragment editting	AMPLICON	GENOMIC	PCR	paired	ILLUMINA	HiSeq X Ten	PCR libraries from amplicons of the junctions of DNA fragment editting	fastq	PA_DEL_MUL_re1_read1.fq	PA_DEL_MUL_re1_read2.fq
PA_DEL_MU_re1	Wu_lab_0039	Deep sequencing of the junctions of DNA fragment editting	AMPLICON	GENOMIC	PCR	paired	ILLUMINA	HiSeq X Ten	PCR libraries from amplicons of the junctions of DNA fragment editting	fastq	PA_DEL_MU_re1_read1.fq	PA_DEL_MU_re1_read2.fq
PA_DUP_L_re1	Wu_lab_0040	Deep sequencing of the junctions of DNA fragment editting	AMPLICON	GENOMIC	PCR	paired	ILLUMINA	HiSeq X Ten	PCR libraries from amplicons of the junctions of DNA fragment editting	fastq	PA_DUP_L_re1_read1.fq	PA_DUP_L_re1_read2.fq
PA_DUP_MUL_re1	Wu_lab_0041	Deep sequencing of the junctions of DNA fragment editting	AMPLICON	GENOMIC	PCR	paired	ILLUMINA	HiSeq X Ten	PCR libraries from amplicons of the junctions of DNA fragment editting	fastq	PA_DUP_MUL_re1_read1.fq	PA_DUP_MUL_re1_read2.fq
PA_DUP_MU_re1	Wu_lab_0042	Deep sequencing of the junctions of DNA fragment editting	AMPLICON	GENOMIC	PCR	paired	ILLUMINA	HiSeq X Ten	PCR libraries from amplicons of the junctions of DNA fragment editting	fastq	PA_DUP_MU_re1_read1.fq	PA_DUP_MU_re1_read2.fq
PA_VF_L_re1	Wu_lab_0043	Deep sequencing of the junctions of DNA fragment editting	AMPLICON	GENOMIC	PCR	paired	ILLUMINA	HiSeq X Ten	PCR libraries from amplicons of the junctions of DNA fragment editting	fastq	PA_VF_L_re1_read1.fq	PA_VF_L_re1_read2.fq
PA_VF_MUL_re1	Wu_lab_0044	Deep sequencing of the junctions of DNA fragment editting	AMPLICON	GENOMIC	PCR	paired	ILLUMINA	HiSeq X Ten	PCR libraries from amplicons of the junctions of DNA fragment editting	fastq	PA_VF_MUL_re1_read1.fq	PA_VF_MUL_re1_read2.fq
PA_VF_MU_re1	Wu_lab_0045	Deep sequencing of the junctions of DNA fragment editting	AMPLICON	GENOMIC	PCR	paired	ILLUMINA	HiSeq X Ten	PCR libraries from amplicons of the junctions of DNA fragment editting	fastq	PA_VF_MU_re1_read1.fq	PA_VF_MU_re1_read2.fq
PA_VR_L_re1	Wu_lab_0046	Deep sequencing of the junctions of DNA fragment editting	AMPLICON	GENOMIC	PCR	paired	ILLUMINA	HiSeq X Ten	PCR libraries from amplicons of the junctions of DNA fragment editting	fastq	PA_VR_L_re1_read1.fq	PA_VR_L_re1_read2.fq
PA_VR_MUL_re1	Wu_lab_0047	Deep sequencing of the junctions of DNA fragment editting	AMPLICON	GENOMIC	PCR	paired	ILLUMINA	HiSeq X Ten	PCR libraries from amplicons of the junctions of DNA fragment editting	fastq	PA_VR_MUL_re1_read1.fq	PA_VR_MUL_re1_read2.fq
PA_VR_MU_re1	Wu_lab_0048	Deep sequencing of the junctions of DNA fragment editting	AMPLICON	GENOMIC	PCR	paired	ILLUMINA	HiSeq X Ten	PCR libraries from amplicons of the junctions of DNA fragment editting	fastq	PA_VR_MU_re1_read1.fq	PA_VR_MU_re1_read2.fq
PR_DEL_L_re1	Wu_lab_0049	Deep sequencing of the junctions of DNA fragment editting	AMPLICON	GENOMIC	PCR	paired	ILLUMINA	HiSeq X Ten	PCR libraries from amplicons of the junctions of DNA fragment editting	fastq	PR_DEL_L_re1_read1.fq	PR_DEL_L_re1_read2.fq
PR_DEL_MUL_re1	Wu_lab_0050	Deep sequencing of the junctions of DNA fragment editting	AMPLICON	GENOMIC	PCR	paired	ILLUMINA	HiSeq X Ten	PCR libraries from amplicons of the junctions of DNA fragment editting	fastq	PR_DEL_MUL_re1_read1.fq	PR_DEL_MUL_re1_read2.fq
PR_DEL_MU_re1	Wu_lab_0051	Deep sequencing of the junctions of DNA fragment editting	AMPLICON	GENOMIC	PCR	paired	ILLUMINA	HiSeq X Ten	PCR libraries from amplicons of the junctions of DNA fragment editting	fastq	PR_DEL_MU_re1_read1.fq	PR_DEL_MU_re1_read2.fq
PR_DUP_L_re1	Wu_lab_0052	Deep sequencing of the junctions of DNA fragment editting	AMPLICON	GENOMIC	PCR	paired	ILLUMINA	HiSeq X Ten	PCR libraries from amplicons of the junctions of DNA fragment editting	fastq	PR_DUP_L_re1_read1.fq	PR_DUP_L_re1_read2.fq
PR_DUP_MUL_re1	Wu_lab_0053	Deep sequencing of the junctions of DNA fragment editting	AMPLICON	GENOMIC	PCR	paired	ILLUMINA	HiSeq X Ten	PCR libraries from amplicons of the junctions of DNA fragment editting	fastq	PR_DUP_MUL_re1_read1.fq	PR_DUP_MUL_re1_read2.fq
PR_DUP_MU_re1	Wu_lab_0054	Deep sequencing of the junctions of DNA fragment editting	AMPLICON	GENOMIC	PCR	paired	ILLUMINA	HiSeq X Ten	PCR libraries from amplicons of the junctions of DNA fragment editting	fastq	PR_DUP_MU_re1_read1.fq	PR_DUP_MU_re1_read2.fq
PR_VF_L_re1	Wu_lab_0055	Deep sequencing of the junctions of DNA fragment editting	AMPLICON	GENOMIC	PCR	paired	ILLUMINA	HiSeq X Ten	PCR libraries from amplicons of the junctions of DNA fragment editting	fastq	PR_VF_L_re1_read1.fq	PR_VF_L_re1_read2.fq
PR_VF_MUL_re1	Wu_lab_0056	Deep sequencing of the junctions of DNA fragment editting	AMPLICON	GENOMIC	PCR	paired	ILLUMINA	HiSeq X Ten	PCR libraries from amplicons of the junctions of DNA fragment editting	fastq	PR_VF_MUL_re1_read1.fq	PR_VF_MUL_re1_read2.fq
PR_VF_MU_re1	Wu_lab_0057	Deep sequencing of the junctions of DNA fragment editting	AMPLICON	GENOMIC	PCR	paired	ILLUMINA	HiSeq X Ten	PCR libraries from amplicons of the junctions of DNA fragment editting	fastq	PR_VF_MU_re1_read1.fq	PR_VF_MU_re1_read2.fq
PR_VR_L_re1	Wu_lab_0058	Deep sequencing of the junctions of DNA fragment editting	AMPLICON	GENOMIC	PCR	paired	ILLUMINA	HiSeq X Ten	PCR libraries from amplicons of the junctions of DNA fragment editting	fastq	PR_VR_L_re1_read1.fq	PR_VR_L_re1_read2.fq
PR_VR_MUL_re1	Wu_lab_0059	Deep sequencing of the junctions of DNA fragment editting	AMPLICON	GENOMIC	PCR	paired	ILLUMINA	HiSeq X Ten	PCR libraries from amplicons of the junctions of DNA fragment editting	fastq	PR_VR_MUL_re1_read1.fq	PR_VR_MUL_re1_read2.fq
PR_VR_MU_re1	Wu_lab_0060	Deep sequencing of the junctions of DNA fragment editting	AMPLICON	GENOMIC	PCR	paired	ILLUMINA	HiSeq X Ten	PCR libraries from amplicons of the junctions of DNA fragment editting	fastq	PR_VR_MU_re1_read1.fq	PR_VR_MU_re1_read2.fq
YY1_DEL_L_re1	Wu_lab_0061	Deep sequencing of the junctions of DNA fragment editting	AMPLICON	GENOMIC	PCR	paired	ILLUMINA	HiSeq X Ten	PCR libraries from amplicons of the junctions of DNA fragment editting	fastq	YY1_DEL_L_re1_read1.fq	YY1_DEL_L_re1_read2.fq
YY1_DEL_MUL_re1	Wu_lab_0062	Deep sequencing of the junctions of DNA fragment editting	AMPLICON	GENOMIC	PCR	paired	ILLUMINA	HiSeq X Ten	PCR libraries from amplicons of the junctions of DNA fragment editting	fastq	YY1_DEL_MUL_re1_read1.fq	YY1_DEL_MUL_re1_read2.fq
YY1_DEL_MU_re1	Wu_lab_0063	Deep sequencing of the junctions of DNA fragment editting	AMPLICON	GENOMIC	PCR	paired	ILLUMINA	HiSeq X Ten	PCR libraries from amplicons of the junctions of DNA fragment editting	fastq	YY1_DEL_MU_re1_read1.fq	YY1_DEL_MU_re1_read2.fq
YY1_DUP_L_re1	Wu_lab_0064	Deep sequencing of the junctions of DNA fragment editting	AMPLICON	GENOMIC	PCR	paired	ILLUMINA	HiSeq X Ten	PCR libraries from amplicons of the junctions of DNA fragment editting	fastq	YY1_DUP_L_re1_read1.fq	YY1_DUP_L_re1_read2.fq
YY1_DUP_MUL_re1	Wu_lab_0065	Deep sequencing of the junctions of DNA fragment editting	AMPLICON	GENOMIC	PCR	paired	ILLUMINA	HiSeq X Ten	PCR libraries from amplicons of the junctions of DNA fragment editting	fastq	YY1_DUP_MUL_re1_read1.fq	YY1_DUP_MUL_re1_read2.fq
YY1_DUP_MU_re1	Wu_lab_0066	Deep sequencing of the junctions of DNA fragment editting	AMPLICON	GENOMIC	PCR	paired	ILLUMINA	HiSeq X Ten	PCR libraries from amplicons of the junctions of DNA fragment editting	fastq	YY1_DUP_MU_re1_read1.fq	YY1_DUP_MU_re1_read2.fq
YY1_VF_L_re1	Wu_lab_0067	Deep sequencing of the junctions of DNA fragment editting	AMPLICON	GENOMIC	PCR	paired	ILLUMINA	HiSeq X Ten	PCR libraries from amplicons of the junctions of DNA fragment editting	fastq	YY1_VF_L_re1_read1.fq	YY1_VF_L_re1_read2.fq
YY1_VF_MUL_re1	Wu_lab_0068	Deep sequencing of the junctions of DNA fragment editting	AMPLICON	GENOMIC	PCR	paired	ILLUMINA	HiSeq X Ten	PCR libraries from amplicons of the junctions of DNA fragment editting	fastq	YY1_VF_MUL_re1_read1.fq	YY1_VF_MUL_re1_read2.fq
YY1_VF_MU_re1	Wu_lab_0069	Deep sequencing of the junctions of DNA fragment editting	AMPLICON	GENOMIC	PCR	paired	ILLUMINA	HiSeq X Ten	PCR libraries from amplicons of the junctions of DNA fragment editting	fastq	YY1_VF_MU_re1_read1.fq	YY1_VF_MU_re1_read2.fq
YY1_VR_L_re1	Wu_lab_0070	Deep sequencing of the junctions of DNA fragment editting	AMPLICON	GENOMIC	PCR	paired	ILLUMINA	HiSeq X Ten	PCR libraries from amplicons of the junctions of DNA fragment editting	fastq	YY1_VR_L_re1_read1.fq	YY1_VR_L_re1_read2.fq
YY1_VR_MUL_re1	Wu_lab_0071	Deep sequencing of the junctions of DNA fragment editting	AMPLICON	GENOMIC	PCR	paired	ILLUMINA	HiSeq X Ten	PCR libraries from amplicons of the junctions of DNA fragment editting	fastq	YY1_VR_MUL_re1_read1.fq	YY1_VR_MUL_re1_read2.fq
YY1_VR_MU_re1	Wu_lab_0072	Deep sequencing of the junctions of DNA fragment editting	AMPLICON	GENOMIC	PCR	paired	ILLUMINA	HiSeq X Ten	PCR libraries from amplicons of the junctions of DNA fragment editting	fastq	YY1_VR_MU_re1_read1.fq	YY1_VR_MU_re1_read2.fq
MA_DEL_CTL_re2	Wu_lab_0073	Deep sequencing of the junctions of DNA fragment editting	AMPLICON	GENOMIC	PCR	paired	ILLUMINA	HiSeq X Ten	PCR libraries from amplicons of the junctions of DNA fragment editting	fastq	MA_DEL_CTL_re2_read1.fq	MA_DEL_CTL_re2_read2.fq
MA_DEL_L_re2	Wu_lab_0074	Deep sequencing of the junctions of DNA fragment editting	AMPLICON	GENOMIC	PCR	paired	ILLUMINA	HiSeq X Ten	PCR libraries from amplicons of the junctions of DNA fragment editting	fastq	MA_DEL_L_re2_read1.fq	MA_DEL_L_re2_read2.fq
MA_DEL_MUL_re2	Wu_lab_0075	Deep sequencing of the junctions of DNA fragment editting	AMPLICON	GENOMIC	PCR	paired	ILLUMINA	HiSeq X Ten	PCR libraries from amplicons of the junctions of DNA fragment editting	fastq	MA_DEL_MUL_re2_read1.fq	MA_DEL_MUL_re2_read2.fq
MA_DEL_MU_re2	Wu_lab_0076	Deep sequencing of the junctions of DNA fragment editting	AMPLICON	GENOMIC	PCR	paired	ILLUMINA	HiSeq X Ten	PCR libraries from amplicons of the junctions of DNA fragment editting	fastq	MA_DEL_MU_re2_read1.fq	MA_DEL_MU_re2_read2.fq
MA_DUP_CTL_re2	Wu_lab_0077	Deep sequencing of the junctions of DNA fragment editting	AMPLICON	GENOMIC	PCR	paired	ILLUMINA	HiSeq X Ten	PCR libraries from amplicons of the junctions of DNA fragment editting	fastq	MA_DUP_CTL_re2_read1.fq	MA_DUP_CTL_re2_read2.fq
MA_DUP_L_re2	Wu_lab_0078	Deep sequencing of the junctions of DNA fragment editting	AMPLICON	GENOMIC	PCR	paired	ILLUMINA	HiSeq X Ten	PCR libraries from amplicons of the junctions of DNA fragment editting	fastq	MA_DUP_L_re2_read1.fq	MA_DUP_L_re2_read2.fq
MA_DUP_MUL_re2	Wu_lab_0079	Deep sequencing of the junctions of DNA fragment editting	AMPLICON	GENOMIC	PCR	paired	ILLUMINA	HiSeq X Ten	PCR libraries from amplicons of the junctions of DNA fragment editting	fastq	MA_DUP_MUL_re2_read1.fq	MA_DUP_MUL_re2_read2.fq
MA_DUP_MU_re2	Wu_lab_0080	Deep sequencing of the junctions of DNA fragment editting	AMPLICON	GENOMIC	PCR	paired	ILLUMINA	HiSeq X Ten	PCR libraries from amplicons of the junctions of DNA fragment editting	fastq	MA_DUP_MU_re2_read1.fq	MA_DUP_MU_re2_read2.fq
MA_VF_CTL_re2	Wu_lab_0081	Deep sequencing of the junctions of DNA fragment editting	AMPLICON	GENOMIC	PCR	paired	ILLUMINA	HiSeq X Ten	PCR libraries from amplicons of the junctions of DNA fragment editting	fastq	MA_VF_CTL_re2_read1.fq	MA_VF_CTL_re2_read2.fq
MA_VF_L_re2	Wu_lab_0082	Deep sequencing of the junctions of DNA fragment editting	AMPLICON	GENOMIC	PCR	paired	ILLUMINA	HiSeq X Ten	PCR libraries from amplicons of the junctions of DNA fragment editting	fastq	MA_VF_L_re2_read1.fq	MA_VF_L_re2_read2.fq
MA_VF_MUL_re2	Wu_lab_0083	Deep sequencing of the junctions of DNA fragment editting	AMPLICON	GENOMIC	PCR	paired	ILLUMINA	HiSeq X Ten	PCR libraries from amplicons of the junctions of DNA fragment editting	fastq	MA_VF_MUL_re2_read1.fq	MA_VF_MUL_re2_read2.fq
MA_VF_MU_re2	Wu_lab_0084	Deep sequencing of the junctions of DNA fragment editting	AMPLICON	GENOMIC	PCR	paired	ILLUMINA	HiSeq X Ten	PCR libraries from amplicons of the junctions of DNA fragment editting	fastq	MA_VF_MU_re2_read1.fq	MA_VF_MU_re2_read2.fq
MA_VR_CTL_re2	Wu_lab_0085	Deep sequencing of the junctions of DNA fragment editting	AMPLICON	GENOMIC	PCR	paired	ILLUMINA	HiSeq X Ten	PCR libraries from amplicons of the junctions of DNA fragment editting	fastq	MA_VR_CTL_re2_read1.fq	MA_VR_CTL_re2_read2.fq
MA_VR_L_re2	Wu_lab_0086	Deep sequencing of the junctions of DNA fragment editting	AMPLICON	GENOMIC	PCR	paired	ILLUMINA	HiSeq X Ten	PCR libraries from amplicons of the junctions of DNA fragment editting	fastq	MA_VR_L_re2_read1.fq	MA_VR_L_re2_read2.fq
MA_VR_MUL_re2	Wu_lab_0087	Deep sequencing of the junctions of DNA fragment editting	AMPLICON	GENOMIC	PCR	paired	ILLUMINA	HiSeq X Ten	PCR libraries from amplicons of the junctions of DNA fragment editting	fastq	MA_VR_MUL_re2_read1.fq	MA_VR_MUL_re2_read2.fq
MA_VR_MU_re2	Wu_lab_0088	Deep sequencing of the junctions of DNA fragment editting	AMPLICON	GENOMIC	PCR	paired	ILLUMINA	HiSeq X Ten	PCR libraries from amplicons of the junctions of DNA fragment editting	fastq	MA_VR_MU_re2_read1.fq	MA_VR_MU_re2_read2.fq
ME_DEL_CTL_re2	Wu_lab_0089	Deep sequencing of the junctions of DNA fragment editting	AMPLICON	GENOMIC	PCR	paired	ILLUMINA	HiSeq X Ten	PCR libraries from amplicons of the junctions of DNA fragment editting	fastq	ME_DEL_CTL_re2_read1.fq	ME_DEL_CTL_re2_read2.fq
ME_DEL_L_re2	Wu_lab_0090	Deep sequencing of the junctions of DNA fragment editting	AMPLICON	GENOMIC	PCR	paired	ILLUMINA	HiSeq X Ten	PCR libraries from amplicons of the junctions of DNA fragment editting	fastq	ME_DEL_L_re2_read1.fq	ME_DEL_L_re2_read2.fq
ME_DEL_MUL_re2	Wu_lab_0091	Deep sequencing of the junctions of DNA fragment editting	AMPLICON	GENOMIC	PCR	paired	ILLUMINA	HiSeq X Ten	PCR libraries from amplicons of the junctions of DNA fragment editting	fastq	ME_DEL_MUL_re2_read1.fq	ME_DEL_MUL_re2_read2.fq
ME_DEL_MU_re2	Wu_lab_0092	Deep sequencing of the junctions of DNA fragment editting	AMPLICON	GENOMIC	PCR	paired	ILLUMINA	HiSeq X Ten	PCR libraries from amplicons of the junctions of DNA fragment editting	fastq	ME_DEL_MU_re2_read1.fq	ME_DEL_MU_re2_read2.fq
ME_DUP_CTL_re2	Wu_lab_0093	Deep sequencing of the junctions of DNA fragment editting	AMPLICON	GENOMIC	PCR	paired	ILLUMINA	HiSeq X Ten	PCR libraries from amplicons of the junctions of DNA fragment editting	fastq	ME_DUP_CTL_re2_read1.fq	ME_DUP_CTL_re2_read2.fq
ME_DUP_L_re2	Wu_lab_0094	Deep sequencing of the junctions of DNA fragment editting	AMPLICON	GENOMIC	PCR	paired	ILLUMINA	HiSeq X Ten	PCR libraries from amplicons of the junctions of DNA fragment editting	fastq	ME_DUP_L_re2_read1.fq	ME_DUP_L_re2_read2.fq
ME_DUP_MUL_re2	Wu_lab_0095	Deep sequencing of the junctions of DNA fragment editting	AMPLICON	GENOMIC	PCR	paired	ILLUMINA	HiSeq X Ten	PCR libraries from amplicons of the junctions of DNA fragment editting	fastq	ME_DUP_MUL_re2_read1.fq	ME_DUP_MUL_re2_read2.fq
ME_DUP_MU_re2	Wu_lab_0096	Deep sequencing of the junctions of DNA fragment editting	AMPLICON	GENOMIC	PCR	paired	ILLUMINA	HiSeq X Ten	PCR libraries from amplicons of the junctions of DNA fragment editting	fastq	ME_DUP_MU_re2_read1.fq	ME_DUP_MU_re2_read2.fq
ME_VF_CTL_re2	Wu_lab_0097	Deep sequencing of the junctions of DNA fragment editting	AMPLICON	GENOMIC	PCR	paired	ILLUMINA	HiSeq X Ten	PCR libraries from amplicons of the junctions of DNA fragment editting	fastq	ME_VF_CTL_re2_read1.fq	ME_VF_CTL_re2_read2.fq
ME_VF_L_re2	Wu_lab_0098	Deep sequencing of the junctions of DNA fragment editting	AMPLICON	GENOMIC	PCR	paired	ILLUMINA	HiSeq X Ten	PCR libraries from amplicons of the junctions of DNA fragment editting	fastq	ME_VF_L_re2_read1.fq	ME_VF_L_re2_read2.fq
ME_VF_MUL_re2	Wu_lab_0099	Deep sequencing of the junctions of DNA fragment editting	AMPLICON	GENOMIC	PCR	paired	ILLUMINA	HiSeq X Ten	PCR libraries from amplicons of the junctions of DNA fragment editting	fastq	ME_VF_MUL_re2_read1.fq	ME_VF_MUL_re2_read2.fq
ME_VF_MU_re2	Wu_lab_0100	Deep sequencing of the junctions of DNA fragment editting	AMPLICON	GENOMIC	PCR	paired	ILLUMINA	HiSeq X Ten	PCR libraries from amplicons of the junctions of DNA fragment editting	fastq	ME_VF_MU_re2_read1.fq	ME_VF_MU_re2_read2.fq
ME_VR_CTL_re2	Wu_lab_0101	Deep sequencing of the junctions of DNA fragment editting	AMPLICON	GENOMIC	PCR	paired	ILLUMINA	HiSeq X Ten	PCR libraries from amplicons of the junctions of DNA fragment editting	fastq	ME_VR_CTL_re2_read1.fq	ME_VR_CTL_re2_read2.fq
ME_VR_L_re2	Wu_lab_0102	Deep sequencing of the junctions of DNA fragment editting	AMPLICON	GENOMIC	PCR	paired	ILLUMINA	HiSeq X Ten	PCR libraries from amplicons of the junctions of DNA fragment editting	fastq	ME_VR_L_re2_read1.fq	ME_VR_L_re2_read2.fq
ME_VR_MUL_re2	Wu_lab_0103	Deep sequencing of the junctions of DNA fragment editting	AMPLICON	GENOMIC	PCR	paired	ILLUMINA	HiSeq X Ten	PCR libraries from amplicons of the junctions of DNA fragment editting	fastq	ME_VR_MUL_re2_read1.fq	ME_VR_MUL_re2_read2.fq
ME_VR_MU_re2	Wu_lab_0104	Deep sequencing of the junctions of DNA fragment editting	AMPLICON	GENOMIC	PCR	paired	ILLUMINA	HiSeq X Ten	PCR libraries from amplicons of the junctions of DNA fragment editting	fastq	ME_VR_MU_re2_read1.fq	ME_VR_MU_re2_read2.fq
PA_DEL_CTL_re2	Wu_lab_0105	Deep sequencing of the junctions of DNA fragment editting	AMPLICON	GENOMIC	PCR	paired	ILLUMINA	HiSeq X Ten	PCR libraries from amplicons of the junctions of DNA fragment editting	fastq	PA_DEL_CTL_re2_read1.fq	PA_DEL_CTL_re2_read2.fq
PA_DEL_L_re2	Wu_lab_0106	Deep sequencing of the junctions of DNA fragment editting	AMPLICON	GENOMIC	PCR	paired	ILLUMINA	HiSeq X Ten	PCR libraries from amplicons of the junctions of DNA fragment editting	fastq	PA_DEL_L_re2_read1.fq	PA_DEL_L_re2_read2.fq
PA_DEL_MUL_re2	Wu_lab_0107	Deep sequencing of the junctions of DNA fragment editting	AMPLICON	GENOMIC	PCR	paired	ILLUMINA	HiSeq X Ten	PCR libraries from amplicons of the junctions of DNA fragment editting	fastq	PA_DEL_MUL_re2_read1.fq	PA_DEL_MUL_re2_read2.fq
PA_DEL_MU_re2	Wu_lab_0108	Deep sequencing of the junctions of DNA fragment editting	AMPLICON	GENOMIC	PCR	paired	ILLUMINA	HiSeq X Ten	PCR libraries from amplicons of the junctions of DNA fragment editting	fastq	PA_DEL_MU_re2_read1.fq	PA_DEL_MU_re2_read2.fq
PA_DUP_CTL_re2	Wu_lab_0109	Deep sequencing of the junctions of DNA fragment editting	AMPLICON	GENOMIC	PCR	paired	ILLUMINA	HiSeq X Ten	PCR libraries from amplicons of the junctions of DNA fragment editting	fastq	PA_DUP_CTL_re2_read1.fq	PA_DUP_CTL_re2_read2.fq
PA_DUP_L_re2	Wu_lab_0110	Deep sequencing of the junctions of DNA fragment editting	AMPLICON	GENOMIC	PCR	paired	ILLUMINA	HiSeq X Ten	PCR libraries from amplicons of the junctions of DNA fragment editting	fastq	PA_DUP_L_re2_read1.fq	PA_DUP_L_re2_read2.fq
PA_DUP_MUL_re2	Wu_lab_0111	Deep sequencing of the junctions of DNA fragment editting	AMPLICON	GENOMIC	PCR	paired	ILLUMINA	HiSeq X Ten	PCR libraries from amplicons of the junctions of DNA fragment editting	fastq	PA_DUP_MUL_re2_read1.fq	PA_DUP_MUL_re2_read2.fq
PA_DUP_MU_re2	Wu_lab_0112	Deep sequencing of the junctions of DNA fragment editting	AMPLICON	GENOMIC	PCR	paired	ILLUMINA	HiSeq X Ten	PCR libraries from amplicons of the junctions of DNA fragment editting	fastq	PA_DUP_MU_re2_read1.fq	PA_DUP_MU_re2_read2.fq
PA_VF_CTL_re2	Wu_lab_0113	Deep sequencing of the junctions of DNA fragment editting	AMPLICON	GENOMIC	PCR	paired	ILLUMINA	HiSeq X Ten	PCR libraries from amplicons of the junctions of DNA fragment editting	fastq	PA_VF_CTL_re2_read1.fq	PA_VF_CTL_re2_read2.fq
PA_VF_L_re2	Wu_lab_0114	Deep sequencing of the junctions of DNA fragment editting	AMPLICON	GENOMIC	PCR	paired	ILLUMINA	HiSeq X Ten	PCR libraries from amplicons of the junctions of DNA fragment editting	fastq	PA_VF_L_re2_read1.fq	PA_VF_L_re2_read2.fq
PA_VF_MUL_re2	Wu_lab_0115	Deep sequencing of the junctions of DNA fragment editting	AMPLICON	GENOMIC	PCR	paired	ILLUMINA	HiSeq X Ten	PCR libraries from amplicons of the junctions of DNA fragment editting	fastq	PA_VF_MUL_re2_read1.fq	PA_VF_MUL_re2_read2.fq
PA_VF_MU_re2	Wu_lab_0116	Deep sequencing of the junctions of DNA fragment editting	AMPLICON	GENOMIC	PCR	paired	ILLUMINA	HiSeq X Ten	PCR libraries from amplicons of the junctions of DNA fragment editting	fastq	PA_VF_MU_re2_read1.fq	PA_VF_MU_re2_read2.fq
PA_VR_CTL_re2	Wu_lab_0117	Deep sequencing of the junctions of DNA fragment editting	AMPLICON	GENOMIC	PCR	paired	ILLUMINA	HiSeq X Ten	PCR libraries from amplicons of the junctions of DNA fragment editting	fastq	PA_VR_CTL_re2_read1.fq	PA_VR_CTL_re2_read2.fq
PA_VR_L_re2	Wu_lab_0118	Deep sequencing of the junctions of DNA fragment editting	AMPLICON	GENOMIC	PCR	paired	ILLUMINA	HiSeq X Ten	PCR libraries from amplicons of the junctions of DNA fragment editting	fastq	PA_VR_L_re2_read1.fq	PA_VR_L_re2_read2.fq
PA_VR_MUL_re2	Wu_lab_0119	Deep sequencing of the junctions of DNA fragment editting	AMPLICON	GENOMIC	PCR	paired	ILLUMINA	HiSeq X Ten	PCR libraries from amplicons of the junctions of DNA fragment editting	fastq	PA_VR_MUL_re2_read1.fq	PA_VR_MUL_re2_read2.fq
PA_VR_MU_re2	Wu_lab_0120	Deep sequencing of the junctions of DNA fragment editting	AMPLICON	GENOMIC	PCR	paired	ILLUMINA	HiSeq X Ten	PCR libraries from amplicons of the junctions of DNA fragment editting	fastq	PA_VR_MU_re2_read1.fq	PA_VR_MU_re2_read2.fq
PR_DEL_CTL_re2	Wu_lab_0121	Deep sequencing of the junctions of DNA fragment editting	AMPLICON	GENOMIC	PCR	paired	ILLUMINA	HiSeq X Ten	PCR libraries from amplicons of the junctions of DNA fragment editting	fastq	PR_DEL_CTL_re2_read1.fq	PR_DEL_CTL_re2_read2.fq
PR_DEL_L_re2	Wu_lab_0122	Deep sequencing of the junctions of DNA fragment editting	AMPLICON	GENOMIC	PCR	paired	ILLUMINA	HiSeq X Ten	PCR libraries from amplicons of the junctions of DNA fragment editting	fastq	PR_DEL_L_re2_read1.fq	PR_DEL_L_re2_read2.fq
PR_DEL_MUL_re2	Wu_lab_0123	Deep sequencing of the junctions of DNA fragment editting	AMPLICON	GENOMIC	PCR	paired	ILLUMINA	HiSeq X Ten	PCR libraries from amplicons of the junctions of DNA fragment editting	fastq	PR_DEL_MUL_re2_read1.fq	PR_DEL_MUL_re2_read2.fq
PR_DEL_MU_re2	Wu_lab_0124	Deep sequencing of the junctions of DNA fragment editting	AMPLICON	GENOMIC	PCR	paired	ILLUMINA	HiSeq X Ten	PCR libraries from amplicons of the junctions of DNA fragment editting	fastq	PR_DEL_MU_re2_read1.fq	PR_DEL_MU_re2_read2.fq
PR_DUP_CTL_re2	Wu_lab_0125	Deep sequencing of the junctions of DNA fragment editting	AMPLICON	GENOMIC	PCR	paired	ILLUMINA	HiSeq X Ten	PCR libraries from amplicons of the junctions of DNA fragment editting	fastq	PR_DUP_CTL_re2_read1.fq	PR_DUP_CTL_re2_read2.fq
PR_DUP_L_re2	Wu_lab_0126	Deep sequencing of the junctions of DNA fragment editting	AMPLICON	GENOMIC	PCR	paired	ILLUMINA	HiSeq X Ten	PCR libraries from amplicons of the junctions of DNA fragment editting	fastq	PR_DUP_L_re2_read1.fq	PR_DUP_L_re2_read2.fq
PR_DUP_MUL_re2	Wu_lab_0127	Deep sequencing of the junctions of DNA fragment editting	AMPLICON	GENOMIC	PCR	paired	ILLUMINA	HiSeq X Ten	PCR libraries from amplicons of the junctions of DNA fragment editting	fastq	PR_DUP_MUL_re2_read1.fq	PR_DUP_MUL_re2_read2.fq
PR_DUP_MU_re2	Wu_lab_0128	Deep sequencing of the junctions of DNA fragment editting	AMPLICON	GENOMIC	PCR	paired	ILLUMINA	HiSeq X Ten	PCR libraries from amplicons of the junctions of DNA fragment editting	fastq	PR_DUP_MU_re2_read1.fq	PR_DUP_MU_re2_read2.fq
PR_VF_CTL_re2	Wu_lab_0129	Deep sequencing of the junctions of DNA fragment editting	AMPLICON	GENOMIC	PCR	paired	ILLUMINA	HiSeq X Ten	PCR libraries from amplicons of the junctions of DNA fragment editting	fastq	PR_VF_CTL_re2_read1.fq	PR_VF_CTL_re2_read2.fq
PR_VF_L_re2	Wu_lab_0130	Deep sequencing of the junctions of DNA fragment editting	AMPLICON	GENOMIC	PCR	paired	ILLUMINA	HiSeq X Ten	PCR libraries from amplicons of the junctions of DNA fragment editting	fastq	PR_VF_L_re2_read1.fq	PR_VF_L_re2_read2.fq
PR_VF_MUL_re2	Wu_lab_0131	Deep sequencing of the junctions of DNA fragment editting	AMPLICON	GENOMIC	PCR	paired	ILLUMINA	HiSeq X Ten	PCR libraries from amplicons of the junctions of DNA fragment editting	fastq	PR_VF_MUL_re2_read1.fq	PR_VF_MUL_re2_read2.fq
PR_VF_MU_re2	Wu_lab_0132	Deep sequencing of the junctions of DNA fragment editting	AMPLICON	GENOMIC	PCR	paired	ILLUMINA	HiSeq X Ten	PCR libraries from amplicons of the junctions of DNA fragment editting	fastq	PR_VF_MU_re2_read1.fq	PR_VF_MU_re2_read2.fq
PR_VR_CTL_re2	Wu_lab_0133	Deep sequencing of the junctions of DNA fragment editting	AMPLICON	GENOMIC	PCR	paired	ILLUMINA	HiSeq X Ten	PCR libraries from amplicons of the junctions of DNA fragment editting	fastq	PR_VR_CTL_re2_read1.fq	PR_VR_CTL_re2_read2.fq
PR_VR_L_re2	Wu_lab_0134	Deep sequencing of the junctions of DNA fragment editting	AMPLICON	GENOMIC	PCR	paired	ILLUMINA	HiSeq X Ten	PCR libraries from amplicons of the junctions of DNA fragment editting	fastq	PR_VR_L_re2_read1.fq	PR_VR_L_re2_read2.fq
PR_VR_MUL_re2	Wu_lab_0135	Deep sequencing of the junctions of DNA fragment editting	AMPLICON	GENOMIC	PCR	paired	ILLUMINA	HiSeq X Ten	PCR libraries from amplicons of the junctions of DNA fragment editting	fastq	PR_VR_MUL_re2_read1.fq	PR_VR_MUL_re2_read2.fq
PR_VR_MU_re2	Wu_lab_0136	Deep sequencing of the junctions of DNA fragment editting	AMPLICON	GENOMIC	PCR	paired	ILLUMINA	HiSeq X Ten	PCR libraries from amplicons of the junctions of DNA fragment editting	fastq	PR_VR_MU_re2_read1.fq	PR_VR_MU_re2_read2.fq
YY1_DEL_CTL_re2	Wu_lab_0137	Deep sequencing of the junctions of DNA fragment editting	AMPLICON	GENOMIC	PCR	paired	ILLUMINA	HiSeq X Ten	PCR libraries from amplicons of the junctions of DNA fragment editting	fastq	YY1_DEL_CTL_re2_read1.fq	YY1_DEL_CTL_re2_read2.fq
YY1_DEL_L_re2	Wu_lab_0138	Deep sequencing of the junctions of DNA fragment editting	AMPLICON	GENOMIC	PCR	paired	ILLUMINA	HiSeq X Ten	PCR libraries from amplicons of the junctions of DNA fragment editting	fastq	YY1_DEL_L_re2_read1.fq	YY1_DEL_L_re2_read2.fq
YY1_DEL_MUL_re2	Wu_lab_0139	Deep sequencing of the junctions of DNA fragment editting	AMPLICON	GENOMIC	PCR	paired	ILLUMINA	HiSeq X Ten	PCR libraries from amplicons of the junctions of DNA fragment editting	fastq	YY1_DEL_MUL_re2_read1.fq	YY1_DEL_MUL_re2_read2.fq
YY1_DEL_MU_re2	Wu_lab_0140	Deep sequencing of the junctions of DNA fragment editting	AMPLICON	GENOMIC	PCR	paired	ILLUMINA	HiSeq X Ten	PCR libraries from amplicons of the junctions of DNA fragment editting	fastq	YY1_DEL_MU_re2_read1.fq	YY1_DEL_MU_re2_read2.fq
YY1_DUP_CTL_re2	Wu_lab_0141	Deep sequencing of the junctions of DNA fragment editting	AMPLICON	GENOMIC	PCR	paired	ILLUMINA	HiSeq X Ten	PCR libraries from amplicons of the junctions of DNA fragment editting	fastq	YY1_DUP_CTL_re2_read1.fq	YY1_DUP_CTL_re2_read2.fq
YY1_DUP_L_re2	Wu_lab_0142	Deep sequencing of the junctions of DNA fragment editting	AMPLICON	GENOMIC	PCR	paired	ILLUMINA	HiSeq X Ten	PCR libraries from amplicons of the junctions of DNA fragment editting	fastq	YY1_DUP_L_re2_read1.fq	YY1_DUP_L_re2_read2.fq
YY1_DUP_MUL_re2	Wu_lab_0143	Deep sequencing of the junctions of DNA fragment editting	AMPLICON	GENOMIC	PCR	paired	ILLUMINA	HiSeq X Ten	PCR libraries from amplicons of the junctions of DNA fragment editting	fastq	YY1_DUP_MUL_re2_read1.fq	YY1_DUP_MUL_re2_read2.fq
YY1_DUP_MU_re2	Wu_lab_0144	Deep sequencing of the junctions of DNA fragment editting	AMPLICON	GENOMIC	PCR	paired	ILLUMINA	HiSeq X Ten	PCR libraries from amplicons of the junctions of DNA fragment editting	fastq	YY1_DUP_MU_re2_read1.fq	YY1_DUP_MU_re2_read2.fq
YY1_VF_CTL_re2	Wu_lab_0145	Deep sequencing of the junctions of DNA fragment editting	AMPLICON	GENOMIC	PCR	paired	ILLUMINA	HiSeq X Ten	PCR libraries from amplicons of the junctions of DNA fragment editting	fastq	YY1_VF_CTL_re2_read1.fq	YY1_VF_CTL_re2_read2.fq
YY1_VF_L_re2	Wu_lab_0146	Deep sequencing of the junctions of DNA fragment editting	AMPLICON	GENOMIC	PCR	paired	ILLUMINA	HiSeq X Ten	PCR libraries from amplicons of the junctions of DNA fragment editting	fastq	YY1_VF_L_re2_read1.fq	YY1_VF_L_re2_read2.fq
YY1_VF_MUL_re2	Wu_lab_0147	Deep sequencing of the junctions of DNA fragment editting	AMPLICON	GENOMIC	PCR	paired	ILLUMINA	HiSeq X Ten	PCR libraries from amplicons of the junctions of DNA fragment editting	fastq	YY1_VF_MUL_re2_read1.fq	YY1_VF_MUL_re2_read2.fq
YY1_VF_MU_re2	Wu_lab_0148	Deep sequencing of the junctions of DNA fragment editting	AMPLICON	GENOMIC	PCR	paired	ILLUMINA	HiSeq X Ten	PCR libraries from amplicons of the junctions of DNA fragment editting	fastq	YY1_VF_MU_re2_read1.fq	YY1_VF_MU_re2_read2.fq
YY1_VR_CTL_re2	Wu_lab_0149	Deep sequencing of the junctions of DNA fragment editting	AMPLICON	GENOMIC	PCR	paired	ILLUMINA	HiSeq X Ten	PCR libraries from amplicons of the junctions of DNA fragment editting	fastq	YY1_VR_CTL_re2_read1.fq	YY1_VR_CTL_re2_read2.fq
YY1_VR_L_re2	Wu_lab_0150	Deep sequencing of the junctions of DNA fragment editting	AMPLICON	GENOMIC	PCR	paired	ILLUMINA	HiSeq X Ten	PCR libraries from amplicons of the junctions of DNA fragment editting	fastq	YY1_VR_L_re2_read1.fq	YY1_VR_L_re2_read2.fq
YY1_VR_MUL_re2	Wu_lab_0151	Deep sequencing of the junctions of DNA fragment editting	AMPLICON	GENOMIC	PCR	paired	ILLUMINA	HiSeq X Ten	PCR libraries from amplicons of the junctions of DNA fragment editting	fastq	YY1_VR_MUL_re2_read1.fq	YY1_VR_MUL_re2_read2.fq
YY1_VR_MU_re2	Wu_lab_0152	Deep sequencing of the junctions of DNA fragment editting	AMPLICON	GENOMIC	PCR	paired	ILLUMINA	HiSeq X Ten	PCR libraries from amplicons of the junctions of DNA fragment editting	fastq	YY1_VR_MU_re2_read1.fq	YY1_VR_MU_re2_read2.fq
MA_DEL_CTL_re3	Wu_lab_0153	Deep sequencing of the junctions of DNA fragment editting	AMPLICON	GENOMIC	PCR	paired	ILLUMINA	HiSeq X Ten	PCR libraries from amplicons of the junctions of DNA fragment editting	fastq	MA_DEL_CTL_re3_read1.fq	MA_DEL_CTL_re3_read2.fq
MA_DEL_L_re3	Wu_lab_0154	Deep sequencing of the junctions of DNA fragment editting	AMPLICON	GENOMIC	PCR	paired	ILLUMINA	HiSeq X Ten	PCR libraries from amplicons of the junctions of DNA fragment editting	fastq	MA_DEL_L_re3_read1.fq	MA_DEL_L_re3_read2.fq
MA_DEL_MUL_re3	Wu_lab_0155	Deep sequencing of the junctions of DNA fragment editting	AMPLICON	GENOMIC	PCR	paired	ILLUMINA	HiSeq X Ten	PCR libraries from amplicons of the junctions of DNA fragment editting	fastq	MA_DEL_MUL_re3_read1.fq	MA_DEL_MUL_re3_read2.fq
MA_DEL_MU_re3	Wu_lab_0156	Deep sequencing of the junctions of DNA fragment editting	AMPLICON	GENOMIC	PCR	paired	ILLUMINA	HiSeq X Ten	PCR libraries from amplicons of the junctions of DNA fragment editting	fastq	MA_DEL_MU_re3_read1.fq	MA_DEL_MU_re3_read2.fq
MA_DUP_CTL_re3	Wu_lab_0157	Deep sequencing of the junctions of DNA fragment editting	AMPLICON	GENOMIC	PCR	paired	ILLUMINA	HiSeq X Ten	PCR libraries from amplicons of the junctions of DNA fragment editting	fastq	MA_DUP_CTL_re3_read1.fq	MA_DUP_CTL_re3_read2.fq
MA_DUP_L_re3	Wu_lab_0158	Deep sequencing of the junctions of DNA fragment editting	AMPLICON	GENOMIC	PCR	paired	ILLUMINA	HiSeq X Ten	PCR libraries from amplicons of the junctions of DNA fragment editting	fastq	MA_DUP_L_re3_read1.fq	MA_DUP_L_re3_read2.fq
MA_DUP_MUL_re3	Wu_lab_0159	Deep sequencing of the junctions of DNA fragment editting	AMPLICON	GENOMIC	PCR	paired	ILLUMINA	HiSeq X Ten	PCR libraries from amplicons of the junctions of DNA fragment editting	fastq	MA_DUP_MUL_re3_read1.fq	MA_DUP_MUL_re3_read2.fq
MA_DUP_MU_re3	Wu_lab_0160	Deep sequencing of the junctions of DNA fragment editting	AMPLICON	GENOMIC	PCR	paired	ILLUMINA	HiSeq X Ten	PCR libraries from amplicons of the junctions of DNA fragment editting	fastq	MA_DUP_MU_re3_read1.fq	MA_DUP_MU_re3_read2.fq
MA_VF_L_re3	Wu_lab_0161	Deep sequencing of the junctions of DNA fragment editting	AMPLICON	GENOMIC	PCR	paired	ILLUMINA	HiSeq X Ten	PCR libraries from amplicons of the junctions of DNA fragment editting	fastq	MA_VF_L_re3_read1.fq	MA_VF_L_re3_read2.fq
MA_VF_MUL_re3	Wu_lab_0162	Deep sequencing of the junctions of DNA fragment editting	AMPLICON	GENOMIC	PCR	paired	ILLUMINA	HiSeq X Ten	PCR libraries from amplicons of the junctions of DNA fragment editting	fastq	MA_VF_MUL_re3_read1.fq	MA_VF_MUL_re3_read2.fq
MA_VF_MU_re3	Wu_lab_0163	Deep sequencing of the junctions of DNA fragment editting	AMPLICON	GENOMIC	PCR	paired	ILLUMINA	HiSeq X Ten	PCR libraries from amplicons of the junctions of DNA fragment editting	fastq	MA_VF_MU_re3_read1.fq	MA_VF_MU_re3_read2.fq
MA_VR_CTL_re3	Wu_lab_0164	Deep sequencing of the junctions of DNA fragment editting	AMPLICON	GENOMIC	PCR	paired	ILLUMINA	HiSeq X Ten	PCR libraries from amplicons of the junctions of DNA fragment editting	fastq	MA_VR_CTL_re3_read1.fq	MA_VR_CTL_re3_read2.fq
MA_VR_L_re3	Wu_lab_0165	Deep sequencing of the junctions of DNA fragment editting	AMPLICON	GENOMIC	PCR	paired	ILLUMINA	HiSeq X Ten	PCR libraries from amplicons of the junctions of DNA fragment editting	fastq	MA_VR_L_re3_read1.fq	MA_VR_L_re3_read2.fq
MA_VR_MUL_re3	Wu_lab_0166	Deep sequencing of the junctions of DNA fragment editting	AMPLICON	GENOMIC	PCR	paired	ILLUMINA	HiSeq X Ten	PCR libraries from amplicons of the junctions of DNA fragment editting	fastq	MA_VR_MUL_re3_read1.fq	MA_VR_MUL_re3_read2.fq
MA_VR_MU_re3	Wu_lab_0167	Deep sequencing of the junctions of DNA fragment editting	AMPLICON	GENOMIC	PCR	paired	ILLUMINA	HiSeq X Ten	PCR libraries from amplicons of the junctions of DNA fragment editting	fastq	MA_VR_MU_re3_read1.fq	MA_VR_MU_re3_read2.fq
ME_DEL_CTL_re3	Wu_lab_0168	Deep sequencing of the junctions of DNA fragment editting	AMPLICON	GENOMIC	PCR	paired	ILLUMINA	HiSeq X Ten	PCR libraries from amplicons of the junctions of DNA fragment editting	fastq	ME_DEL_CTL_re3_read1.fq	ME_DEL_CTL_re3_read2.fq
ME_DEL_L_re3	Wu_lab_0169	Deep sequencing of the junctions of DNA fragment editting	AMPLICON	GENOMIC	PCR	paired	ILLUMINA	HiSeq X Ten	PCR libraries from amplicons of the junctions of DNA fragment editting	fastq	ME_DEL_L_re3_read1.fq	ME_DEL_L_re3_read2.fq
ME_DEL_MUL_re3	Wu_lab_0170	Deep sequencing of the junctions of DNA fragment editting	AMPLICON	GENOMIC	PCR	paired	ILLUMINA	HiSeq X Ten	PCR libraries from amplicons of the junctions of DNA fragment editting	fastq	ME_DEL_MUL_re3_read1.fq	ME_DEL_MUL_re3_read2.fq
ME_DEL_MU_re3	Wu_lab_0171	Deep sequencing of the junctions of DNA fragment editting	AMPLICON	GENOMIC	PCR	paired	ILLUMINA	HiSeq X Ten	PCR libraries from amplicons of the junctions of DNA fragment editting	fastq	ME_DEL_MU_re3_read1.fq	ME_DEL_MU_re3_read2.fq
ME_DUP_L_re3	Wu_lab_0172	Deep sequencing of the junctions of DNA fragment editting	AMPLICON	GENOMIC	PCR	paired	ILLUMINA	HiSeq X Ten	PCR libraries from amplicons of the junctions of DNA fragment editting	fastq	ME_DUP_L_re3_read1.fq	ME_DUP_L_re3_read2.fq
ME_DUP_MUL_re3	Wu_lab_0173	Deep sequencing of the junctions of DNA fragment editting	AMPLICON	GENOMIC	PCR	paired	ILLUMINA	HiSeq X Ten	PCR libraries from amplicons of the junctions of DNA fragment editting	fastq	ME_DUP_MUL_re3_read1.fq	ME_DUP_MUL_re3_read2.fq
ME_DUP_MU_re3	Wu_lab_0174	Deep sequencing of the junctions of DNA fragment editting	AMPLICON	GENOMIC	PCR	paired	ILLUMINA	HiSeq X Ten	PCR libraries from amplicons of the junctions of DNA fragment editting	fastq	ME_DUP_MU_re3_read1.fq	ME_DUP_MU_re3_read2.fq
ME_VF_CTL_re3	Wu_lab_0175	Deep sequencing of the junctions of DNA fragment editting	AMPLICON	GENOMIC	PCR	paired	ILLUMINA	HiSeq X Ten	PCR libraries from amplicons of the junctions of DNA fragment editting	fastq	ME_VF_CTL_re3_read1.fq	ME_VF_CTL_re3_read2.fq
ME_VF_L_re3	Wu_lab_0176	Deep sequencing of the junctions of DNA fragment editting	AMPLICON	GENOMIC	PCR	paired	ILLUMINA	HiSeq X Ten	PCR libraries from amplicons of the junctions of DNA fragment editting	fastq	ME_VF_L_re3_read1.fq	ME_VF_L_re3_read2.fq
ME_VF_MUL_re3	Wu_lab_0177	Deep sequencing of the junctions of DNA fragment editting	AMPLICON	GENOMIC	PCR	paired	ILLUMINA	HiSeq X Ten	PCR libraries from amplicons of the junctions of DNA fragment editting	fastq	ME_VF_MUL_re3_read1.fq	ME_VF_MUL_re3_read2.fq
ME_VF_MU_re3	Wu_lab_0178	Deep sequencing of the junctions of DNA fragment editting	AMPLICON	GENOMIC	PCR	paired	ILLUMINA	HiSeq X Ten	PCR libraries from amplicons of the junctions of DNA fragment editting	fastq	ME_VF_MU_re3_read1.fq	ME_VF_MU_re3_read2.fq
ME_VR_L_re3	Wu_lab_0179	Deep sequencing of the junctions of DNA fragment editting	AMPLICON	GENOMIC	PCR	paired	ILLUMINA	HiSeq X Ten	PCR libraries from amplicons of the junctions of DNA fragment editting	fastq	ME_VR_L_re3_read1.fq	ME_VR_L_re3_read2.fq
ME_VR_MUL_re3	Wu_lab_0180	Deep sequencing of the junctions of DNA fragment editting	AMPLICON	GENOMIC	PCR	paired	ILLUMINA	HiSeq X Ten	PCR libraries from amplicons of the junctions of DNA fragment editting	fastq	ME_VR_MUL_re3_read1.fq	ME_VR_MUL_re3_read2.fq
ME_VR_MU_re3	Wu_lab_0181	Deep sequencing of the junctions of DNA fragment editting	AMPLICON	GENOMIC	PCR	paired	ILLUMINA	HiSeq X Ten	PCR libraries from amplicons of the junctions of DNA fragment editting	fastq	ME_VR_MU_re3_read1.fq	ME_VR_MU_re3_read2.fq
PA_DEL_CTL_re3	Wu_lab_0182	Deep sequencing of the junctions of DNA fragment editting	AMPLICON	GENOMIC	PCR	paired	ILLUMINA	HiSeq X Ten	PCR libraries from amplicons of the junctions of DNA fragment editting	fastq	PA_DEL_CTL_re3_read1.fq	PA_DEL_CTL_re3_read2.fq
PA_DEL_L_re3	Wu_lab_0183	Deep sequencing of the junctions of DNA fragment editting	AMPLICON	GENOMIC	PCR	paired	ILLUMINA	HiSeq X Ten	PCR libraries from amplicons of the junctions of DNA fragment editting	fastq	PA_DEL_L_re3_read1.fq	PA_DEL_L_re3_read2.fq
PA_DEL_MUL_re3	Wu_lab_0184	Deep sequencing of the junctions of DNA fragment editting	AMPLICON	GENOMIC	PCR	paired	ILLUMINA	HiSeq X Ten	PCR libraries from amplicons of the junctions of DNA fragment editting	fastq	PA_DEL_MUL_re3_read1.fq	PA_DEL_MUL_re3_read2.fq
PA_DEL_MU_re3	Wu_lab_0185	Deep sequencing of the junctions of DNA fragment editting	AMPLICON	GENOMIC	PCR	paired	ILLUMINA	HiSeq X Ten	PCR libraries from amplicons of the junctions of DNA fragment editting	fastq	PA_DEL_MU_re3_read1.fq	PA_DEL_MU_re3_read2.fq
PA_DUP_CTL_re3	Wu_lab_0186	Deep sequencing of the junctions of DNA fragment editting	AMPLICON	GENOMIC	PCR	paired	ILLUMINA	HiSeq X Ten	PCR libraries from amplicons of the junctions of DNA fragment editting	fastq	PA_DUP_CTL_re3_read1.fq	PA_DUP_CTL_re3_read2.fq
PA_DUP_L_re3	Wu_lab_0187	Deep sequencing of the junctions of DNA fragment editting	AMPLICON	GENOMIC	PCR	paired	ILLUMINA	HiSeq X Ten	PCR libraries from amplicons of the junctions of DNA fragment editting	fastq	PA_DUP_L_re3_read1.fq	PA_DUP_L_re3_read2.fq
PA_DUP_MUL_re3	Wu_lab_0188	Deep sequencing of the junctions of DNA fragment editting	AMPLICON	GENOMIC	PCR	paired	ILLUMINA	HiSeq X Ten	PCR libraries from amplicons of the junctions of DNA fragment editting	fastq	PA_DUP_MUL_re3_read1.fq	PA_DUP_MUL_re3_read2.fq
PA_DUP_MU_re3	Wu_lab_0189	Deep sequencing of the junctions of DNA fragment editting	AMPLICON	GENOMIC	PCR	paired	ILLUMINA	HiSeq X Ten	PCR libraries from amplicons of the junctions of DNA fragment editting	fastq	PA_DUP_MU_re3_read1.fq	PA_DUP_MU_re3_read2.fq
PA_VF_CTL_re3	Wu_lab_0190	Deep sequencing of the junctions of DNA fragment editting	AMPLICON	GENOMIC	PCR	paired	ILLUMINA	HiSeq X Ten	PCR libraries from amplicons of the junctions of DNA fragment editting	fastq	PA_VF_CTL_re3_read1.fq	PA_VF_CTL_re3_read2.fq
PA_VF_L_re3	Wu_lab_0191	Deep sequencing of the junctions of DNA fragment editting	AMPLICON	GENOMIC	PCR	paired	ILLUMINA	HiSeq X Ten	PCR libraries from amplicons of the junctions of DNA fragment editting	fastq	PA_VF_L_re3_read1.fq	PA_VF_L_re3_read2.fq
PA_VF_MUL_re3	Wu_lab_0192	Deep sequencing of the junctions of DNA fragment editting	AMPLICON	GENOMIC	PCR	paired	ILLUMINA	HiSeq X Ten	PCR libraries from amplicons of the junctions of DNA fragment editting	fastq	PA_VF_MUL_re3_read1.fq	PA_VF_MUL_re3_read2.fq
PA_VF_MU_re3	Wu_lab_0193	Deep sequencing of the junctions of DNA fragment editting	AMPLICON	GENOMIC	PCR	paired	ILLUMINA	HiSeq X Ten	PCR libraries from amplicons of the junctions of DNA fragment editting	fastq	PA_VF_MU_re3_read1.fq	PA_VF_MU_re3_read2.fq
PA_VR_CTL_re3	Wu_lab_0194	Deep sequencing of the junctions of DNA fragment editting	AMPLICON	GENOMIC	PCR	paired	ILLUMINA	HiSeq X Ten	PCR libraries from amplicons of the junctions of DNA fragment editting	fastq	PA_VR_CTL_re3_read1.fq	PA_VR_CTL_re3_read2.fq
PA_VR_L_re3	Wu_lab_0195	Deep sequencing of the junctions of DNA fragment editting	AMPLICON	GENOMIC	PCR	paired	ILLUMINA	HiSeq X Ten	PCR libraries from amplicons of the junctions of DNA fragment editting	fastq	PA_VR_L_re3_read1.fq	PA_VR_L_re3_read2.fq
PA_VR_MUL_re3	Wu_lab_0196	Deep sequencing of the junctions of DNA fragment editting	AMPLICON	GENOMIC	PCR	paired	ILLUMINA	HiSeq X Ten	PCR libraries from amplicons of the junctions of DNA fragment editting	fastq	PA_VR_MUL_re3_read1.fq	PA_VR_MUL_re3_read2.fq
PA_VR_MU_re3	Wu_lab_0197	Deep sequencing of the junctions of DNA fragment editting	AMPLICON	GENOMIC	PCR	paired	ILLUMINA	HiSeq X Ten	PCR libraries from amplicons of the junctions of DNA fragment editting	fastq	PA_VR_MU_re3_read1.fq	PA_VR_MU_re3_read2.fq
PR_DEL_CTL_re3	Wu_lab_0198	Deep sequencing of the junctions of DNA fragment editting	AMPLICON	GENOMIC	PCR	paired	ILLUMINA	HiSeq X Ten	PCR libraries from amplicons of the junctions of DNA fragment editting	fastq	PR_DEL_CTL_re3_read1.fq	PR_DEL_CTL_re3_read2.fq
PR_DEL_L_re3	Wu_lab_0199	Deep sequencing of the junctions of DNA fragment editting	AMPLICON	GENOMIC	PCR	paired	ILLUMINA	HiSeq X Ten	PCR libraries from amplicons of the junctions of DNA fragment editting	fastq	PR_DEL_L_re3_read1.fq	PR_DEL_L_re3_read2.fq
PR_DEL_MUL_re3	Wu_lab_0200	Deep sequencing of the junctions of DNA fragment editting	AMPLICON	GENOMIC	PCR	paired	ILLUMINA	HiSeq X Ten	PCR libraries from amplicons of the junctions of DNA fragment editting	fastq	PR_DEL_MUL_re3_read1.fq	PR_DEL_MUL_re3_read2.fq
PR_DEL_MU_re3	Wu_lab_0201	Deep sequencing of the junctions of DNA fragment editting	AMPLICON	GENOMIC	PCR	paired	ILLUMINA	HiSeq X Ten	PCR libraries from amplicons of the junctions of DNA fragment editting	fastq	PR_DEL_MU_re3_read1.fq	PR_DEL_MU_re3_read2.fq
PR_DUP_CTL_re3	Wu_lab_0202	Deep sequencing of the junctions of DNA fragment editting	AMPLICON	GENOMIC	PCR	paired	ILLUMINA	HiSeq X Ten	PCR libraries from amplicons of the junctions of DNA fragment editting	fastq	PR_DUP_CTL_re3_read1.fq	PR_DUP_CTL_re3_read2.fq
PR_DUP_L_re3	Wu_lab_0203	Deep sequencing of the junctions of DNA fragment editting	AMPLICON	GENOMIC	PCR	paired	ILLUMINA	HiSeq X Ten	PCR libraries from amplicons of the junctions of DNA fragment editting	fastq	PR_DUP_L_re3_read1.fq	PR_DUP_L_re3_read2.fq
PR_DUP_MUL_re3	Wu_lab_0204	Deep sequencing of the junctions of DNA fragment editting	AMPLICON	GENOMIC	PCR	paired	ILLUMINA	HiSeq X Ten	PCR libraries from amplicons of the junctions of DNA fragment editting	fastq	PR_DUP_MUL_re3_read1.fq	PR_DUP_MUL_re3_read2.fq
PR_DUP_MU_re3	Wu_lab_0205	Deep sequencing of the junctions of DNA fragment editting	AMPLICON	GENOMIC	PCR	paired	ILLUMINA	HiSeq X Ten	PCR libraries from amplicons of the junctions of DNA fragment editting	fastq	PR_DUP_MU_re3_read1.fq	PR_DUP_MU_re3_read2.fq
PR_VF_CTL_re3	Wu_lab_0206	Deep sequencing of the junctions of DNA fragment editting	AMPLICON	GENOMIC	PCR	paired	ILLUMINA	HiSeq X Ten	PCR libraries from amplicons of the junctions of DNA fragment editting	fastq	PR_VF_CTL_re3_read1.fq	PR_VF_CTL_re3_read2.fq
PR_VF_L_re3	Wu_lab_0207	Deep sequencing of the junctions of DNA fragment editting	AMPLICON	GENOMIC	PCR	paired	ILLUMINA	HiSeq X Ten	PCR libraries from amplicons of the junctions of DNA fragment editting	fastq	PR_VF_L_re3_read1.fq	PR_VF_L_re3_read2.fq
PR_VF_MUL_re3	Wu_lab_0208	Deep sequencing of the junctions of DNA fragment editting	AMPLICON	GENOMIC	PCR	paired	ILLUMINA	HiSeq X Ten	PCR libraries from amplicons of the junctions of DNA fragment editting	fastq	PR_VF_MUL_re3_read1.fq	PR_VF_MUL_re3_read2.fq
PR_VF_MU_re3	Wu_lab_0209	Deep sequencing of the junctions of DNA fragment editting	AMPLICON	GENOMIC	PCR	paired	ILLUMINA	HiSeq X Ten	PCR libraries from amplicons of the junctions of DNA fragment editting	fastq	PR_VF_MU_re3_read1.fq	PR_VF_MU_re3_read2.fq
PR_VR_CTL_re3	Wu_lab_0210	Deep sequencing of the junctions of DNA fragment editting	AMPLICON	GENOMIC	PCR	paired	ILLUMINA	HiSeq X Ten	PCR libraries from amplicons of the junctions of DNA fragment editting	fastq	PR_VR_CTL_re3_read1.fq	PR_VR_CTL_re3_read2.fq
PR_VR_L_re3	Wu_lab_0211	Deep sequencing of the junctions of DNA fragment editting	AMPLICON	GENOMIC	PCR	paired	ILLUMINA	HiSeq X Ten	PCR libraries from amplicons of the junctions of DNA fragment editting	fastq	PR_VR_L_re3_read1.fq	PR_VR_L_re3_read2.fq
PR_VR_MUL_re3	Wu_lab_0212	Deep sequencing of the junctions of DNA fragment editting	AMPLICON	GENOMIC	PCR	paired	ILLUMINA	HiSeq X Ten	PCR libraries from amplicons of the junctions of DNA fragment editting	fastq	PR_VR_MUL_re3_read1.fq	PR_VR_MUL_re3_read2.fq
PR_VR_MU_re3	Wu_lab_0213	Deep sequencing of the junctions of DNA fragment editting	AMPLICON	GENOMIC	PCR	paired	ILLUMINA	HiSeq X Ten	PCR libraries from amplicons of the junctions of DNA fragment editting	fastq	PR_VR_MU_re3_read1.fq	PR_VR_MU_re3_read2.fq
YY1_DEL_CTL_re3	Wu_lab_0214	Deep sequencing of the junctions of DNA fragment editting	AMPLICON	GENOMIC	PCR	paired	ILLUMINA	HiSeq X Ten	PCR libraries from amplicons of the junctions of DNA fragment editting	fastq	YY1_DEL_CTL_re3_read1.fq	YY1_DEL_CTL_re3_read2.fq
YY1_DEL_L_re3	Wu_lab_0215	Deep sequencing of the junctions of DNA fragment editting	AMPLICON	GENOMIC	PCR	paired	ILLUMINA	HiSeq X Ten	PCR libraries from amplicons of the junctions of DNA fragment editting	fastq	YY1_DEL_L_re3_read1.fq	YY1_DEL_L_re3_read2.fq
YY1_DEL_MUL_re3	Wu_lab_0216	Deep sequencing of the junctions of DNA fragment editting	AMPLICON	GENOMIC	PCR	paired	ILLUMINA	HiSeq X Ten	PCR libraries from amplicons of the junctions of DNA fragment editting	fastq	YY1_DEL_MUL_re3_read1.fq	YY1_DEL_MUL_re3_read2.fq
YY1_DEL_MU_re3	Wu_lab_0217	Deep sequencing of the junctions of DNA fragment editting	AMPLICON	GENOMIC	PCR	paired	ILLUMINA	HiSeq X Ten	PCR libraries from amplicons of the junctions of DNA fragment editting	fastq	YY1_DEL_MU_re3_read1.fq	YY1_DEL_MU_re3_read2.fq
YY1_DUP_CTL_re3	Wu_lab_0218	Deep sequencing of the junctions of DNA fragment editting	AMPLICON	GENOMIC	PCR	paired	ILLUMINA	HiSeq X Ten	PCR libraries from amplicons of the junctions of DNA fragment editting	fastq	YY1_DUP_CTL_re3_read1.fq	YY1_DUP_CTL_re3_read2.fq
YY1_DUP_L_re3	Wu_lab_0219	Deep sequencing of the junctions of DNA fragment editting	AMPLICON	GENOMIC	PCR	paired	ILLUMINA	HiSeq X Ten	PCR libraries from amplicons of the junctions of DNA fragment editting	fastq	YY1_DUP_L_re3_read1.fq	YY1_DUP_L_re3_read2.fq
YY1_DUP_MUL_re3	Wu_lab_0220	Deep sequencing of the junctions of DNA fragment editting	AMPLICON	GENOMIC	PCR	paired	ILLUMINA	HiSeq X Ten	PCR libraries from amplicons of the junctions of DNA fragment editting	fastq	YY1_DUP_MUL_re3_read1.fq	YY1_DUP_MUL_re3_read2.fq
YY1_DUP_MU_re3	Wu_lab_0221	Deep sequencing of the junctions of DNA fragment editting	AMPLICON	GENOMIC	PCR	paired	ILLUMINA	HiSeq X Ten	PCR libraries from amplicons of the junctions of DNA fragment editting	fastq	YY1_DUP_MU_re3_read1.fq	YY1_DUP_MU_re3_read2.fq
YY1_VF_CTL_re3	Wu_lab_0222	Deep sequencing of the junctions of DNA fragment editting	AMPLICON	GENOMIC	PCR	paired	ILLUMINA	HiSeq X Ten	PCR libraries from amplicons of the junctions of DNA fragment editting	fastq	YY1_VF_CTL_re3_read1.fq	YY1_VF_CTL_re3_read2.fq
YY1_VF_L_re3	Wu_lab_0223	Deep sequencing of the junctions of DNA fragment editting	AMPLICON	GENOMIC	PCR	paired	ILLUMINA	HiSeq X Ten	PCR libraries from amplicons of the junctions of DNA fragment editting	fastq	YY1_VF_L_re3_read1.fq	YY1_VF_L_re3_read2.fq
YY1_VF_MUL_re3	Wu_lab_0224	Deep sequencing of the junctions of DNA fragment editting	AMPLICON	GENOMIC	PCR	paired	ILLUMINA	HiSeq X Ten	PCR libraries from amplicons of the junctions of DNA fragment editting	fastq	YY1_VF_MUL_re3_read1.fq	YY1_VF_MUL_re3_read2.fq
YY1_VF_MU_re3	Wu_lab_0225	Deep sequencing of the junctions of DNA fragment editting	AMPLICON	GENOMIC	PCR	paired	ILLUMINA	HiSeq X Ten	PCR libraries from amplicons of the junctions of DNA fragment editting	fastq	YY1_VF_MU_re3_read1.fq	YY1_VF_MU_re3_read2.fq
YY1_VR_CTL_re3	Wu_lab_0226	Deep sequencing of the junctions of DNA fragment editting	AMPLICON	GENOMIC	PCR	paired	ILLUMINA	HiSeq X Ten	PCR libraries from amplicons of the junctions of DNA fragment editting	fastq	YY1_VR_CTL_re3_read1.fq	YY1_VR_CTL_re3_read2.fq
YY1_VR_L_re3	Wu_lab_0227	Deep sequencing of the junctions of DNA fragment editting	AMPLICON	GENOMIC	PCR	paired	ILLUMINA	HiSeq X Ten	PCR libraries from amplicons of the junctions of DNA fragment editting	fastq	YY1_VR_L_re3_read1.fq	YY1_VR_L_re3_read2.fq
YY1_VR_MUL_re3	Wu_lab_0228	Deep sequencing of the junctions of DNA fragment editting	AMPLICON	GENOMIC	PCR	paired	ILLUMINA	HiSeq X Ten	PCR libraries from amplicons of the junctions of DNA fragment editting	fastq	YY1_VR_MUL_re3_read1.fq	YY1_VR_MUL_re3_read2.fq
YY1_VR_MU_re3	Wu_lab_0229	Deep sequencing of the junctions of DNA fragment editting	AMPLICON	GENOMIC	PCR	paired	ILLUMINA	HiSeq X Ten	PCR libraries from amplicons of the junctions of DNA fragment editting	fastq	YY1_VR_MU_re3_read1.fq	YY1_VR_MU_re3_read2.fq
MA_DEL_CTL_re1_a	Wu_lab_0230	Deep sequencing of the junctions of DNA fragment editting	AMPLICON	GENOMIC	PCR	paired	ILLUMINA	HiSeq X Ten	PCR libraries from amplicons of the junctions of DNA fragment editting	fastq	MA_DEL_CTL_re1_read1_a.fq	MA_DEL_CTL_re1_read2_a.fq
MA_DEL_DELTA_re1_a	Wu_lab_0231	Deep sequencing of the junctions of DNA fragment editting	AMPLICON	GENOMIC	PCR	paired	ILLUMINA	HiSeq X Ten	PCR libraries from amplicons of the junctions of DNA fragment editting	fastq	MA_DEL_DELTA_re1_read1_a.fq	MA_DEL_DELTA_re1_read2_a.fq
MA_DEL_KA_re1_a	Wu_lab_0232	Deep sequencing of the junctions of DNA fragment editting	AMPLICON	GENOMIC	PCR	paired	ILLUMINA	HiSeq X Ten	PCR libraries from amplicons of the junctions of DNA fragment editting	fastq	MA_DEL_KA_re1_read1_a.fq	MA_DEL_KA_re1_read2_a.fq
MA_DEL_L_re1_a	Wu_lab_0233	Deep sequencing of the junctions of DNA fragment editting	AMPLICON	GENOMIC	PCR	paired	ILLUMINA	HiSeq X Ten	PCR libraries from amplicons of the junctions of DNA fragment editting	fastq	MA_DEL_L_re1_read1_a.fq	MA_DEL_L_re1_read2_a.fq
MA_DEL_MU_re1_a	Wu_lab_0234	Deep sequencing of the junctions of DNA fragment editting	AMPLICON	GENOMIC	PCR	paired	ILLUMINA	HiSeq X Ten	PCR libraries from amplicons of the junctions of DNA fragment editting	fastq	MA_DEL_MU_re1_read1_a.fq	MA_DEL_MU_re1_read2_a.fq
MA_DEL_Q_re1_a	Wu_lab_0235	Deep sequencing of the junctions of DNA fragment editting	AMPLICON	GENOMIC	PCR	paired	ILLUMINA	HiSeq X Ten	PCR libraries from amplicons of the junctions of DNA fragment editting	fastq	MA_DEL_Q_re1_read1_a.fq	MA_DEL_Q_re1_read2_a.fq
MA_DUP_CTL_re1_a	Wu_lab_0236	Deep sequencing of the junctions of DNA fragment editting	AMPLICON	GENOMIC	PCR	paired	ILLUMINA	HiSeq X Ten	PCR libraries from amplicons of the junctions of DNA fragment editting	fastq	MA_DUP_CTL_re1_read1_a.fq	MA_DUP_CTL_re1_read2_a.fq
MA_DUP_DELTA_re1_a	Wu_lab_0237	Deep sequencing of the junctions of DNA fragment editting	AMPLICON	GENOMIC	PCR	paired	ILLUMINA	HiSeq X Ten	PCR libraries from amplicons of the junctions of DNA fragment editting	fastq	MA_DUP_DELTA_re1_read1_a.fq	MA_DUP_DELTA_re1_read2_a.fq
MA_DUP_KA_re1_a	Wu_lab_0238	Deep sequencing of the junctions of DNA fragment editting	AMPLICON	GENOMIC	PCR	paired	ILLUMINA	HiSeq X Ten	PCR libraries from amplicons of the junctions of DNA fragment editting	fastq	MA_DUP_KA_re1_read1_a.fq	MA_DUP_KA_re1_read2_a.fq
MA_DUP_L_re1_a	Wu_lab_0239	Deep sequencing of the junctions of DNA fragment editting	AMPLICON	GENOMIC	PCR	paired	ILLUMINA	HiSeq X Ten	PCR libraries from amplicons of the junctions of DNA fragment editting	fastq	MA_DUP_L_re1_read1_a.fq	MA_DUP_L_re1_read2_a.fq
MA_DUP_MU_re1_a	Wu_lab_0240	Deep sequencing of the junctions of DNA fragment editting	AMPLICON	GENOMIC	PCR	paired	ILLUMINA	HiSeq X Ten	PCR libraries from amplicons of the junctions of DNA fragment editting	fastq	MA_DUP_MU_re1_read1_a.fq	MA_DUP_MU_re1_read2_a.fq
MA_DUP_Q_re1_a	Wu_lab_0241	Deep sequencing of the junctions of DNA fragment editting	AMPLICON	GENOMIC	PCR	paired	ILLUMINA	HiSeq X Ten	PCR libraries from amplicons of the junctions of DNA fragment editting	fastq	MA_DUP_Q_re1_read1_a.fq	MA_DUP_Q_re1_read2_a.fq
MA_VF_CTL_re1_a	Wu_lab_0242	Deep sequencing of the junctions of DNA fragment editting	AMPLICON	GENOMIC	PCR	paired	ILLUMINA	HiSeq X Ten	PCR libraries from amplicons of the junctions of DNA fragment editting	fastq	MA_VF_CTL_re1_read1_a.fq	MA_VF_CTL_re1_read2_a.fq
MA_VF_DELTA_re1_a	Wu_lab_0243	Deep sequencing of the junctions of DNA fragment editting	AMPLICON	GENOMIC	PCR	paired	ILLUMINA	HiSeq X Ten	PCR libraries from amplicons of the junctions of DNA fragment editting	fastq	MA_VF_DELTA_re1_read1_a.fq	MA_VF_DELTA_re1_read2_a.fq
MA_VF_KA_re1_a	Wu_lab_0244	Deep sequencing of the junctions of DNA fragment editting	AMPLICON	GENOMIC	PCR	paired	ILLUMINA	HiSeq X Ten	PCR libraries from amplicons of the junctions of DNA fragment editting	fastq	MA_VF_KA_re1_read1_a.fq	MA_VF_KA_re1_read2_a.fq
MA_VF_L_re1_a	Wu_lab_0245	Deep sequencing of the junctions of DNA fragment editting	AMPLICON	GENOMIC	PCR	paired	ILLUMINA	HiSeq X Ten	PCR libraries from amplicons of the junctions of DNA fragment editting	fastq	MA_VF_L_re1_read1_a.fq	MA_VF_L_re1_read2_a.fq
MA_VF_MU_re1_a	Wu_lab_0246	Deep sequencing of the junctions of DNA fragment editting	AMPLICON	GENOMIC	PCR	paired	ILLUMINA	HiSeq X Ten	PCR libraries from amplicons of the junctions of DNA fragment editting	fastq	MA_VF_MU_re1_read1_a.fq	MA_VF_MU_re1_read2_a.fq
MA_VF_Q_re1_a	Wu_lab_0247	Deep sequencing of the junctions of DNA fragment editting	AMPLICON	GENOMIC	PCR	paired	ILLUMINA	HiSeq X Ten	PCR libraries from amplicons of the junctions of DNA fragment editting	fastq	MA_VF_Q_re1_read1_a.fq	MA_VF_Q_re1_read2_a.fq
MA_VR_CTL_re1_a	Wu_lab_0248	Deep sequencing of the junctions of DNA fragment editting	AMPLICON	GENOMIC	PCR	paired	ILLUMINA	HiSeq X Ten	PCR libraries from amplicons of the junctions of DNA fragment editting	fastq	MA_VR_CTL_re1_read1_a.fq	MA_VR_CTL_re1_read2_a.fq
MA_VR_DELTA_re1_a	Wu_lab_0249	Deep sequencing of the junctions of DNA fragment editting	AMPLICON	GENOMIC	PCR	paired	ILLUMINA	HiSeq X Ten	PCR libraries from amplicons of the junctions of DNA fragment editting	fastq	MA_VR_DELTA_re1_read1_a.fq	MA_VR_DELTA_re1_read2_a.fq
MA_VR_KA_re1_a	Wu_lab_0250	Deep sequencing of the junctions of DNA fragment editting	AMPLICON	GENOMIC	PCR	paired	ILLUMINA	HiSeq X Ten	PCR libraries from amplicons of the junctions of DNA fragment editting	fastq	MA_VR_KA_re1_read1_a.fq	MA_VR_KA_re1_read2_a.fq
MA_VR_L_re1_a	Wu_lab_0251	Deep sequencing of the junctions of DNA fragment editting	AMPLICON	GENOMIC	PCR	paired	ILLUMINA	HiSeq X Ten	PCR libraries from amplicons of the junctions of DNA fragment editting	fastq	MA_VR_L_re1_read1_a.fq	MA_VR_L_re1_read2_a.fq
MA_VR_MU_re1_a	Wu_lab_0252	Deep sequencing of the junctions of DNA fragment editting	AMPLICON	GENOMIC	PCR	paired	ILLUMINA	HiSeq X Ten	PCR libraries from amplicons of the junctions of DNA fragment editting	fastq	MA_VR_MU_re1_read1_a.fq	MA_VR_MU_re1_read2_a.fq
MA_VR_Q_re1_a	Wu_lab_0253	Deep sequencing of the junctions of DNA fragment editting	AMPLICON	GENOMIC	PCR	paired	ILLUMINA	HiSeq X Ten	PCR libraries from amplicons of the junctions of DNA fragment editting	fastq	MA_VR_Q_re1_read1_a.fq	MA_VR_Q_re1_read2_a.fq
ME_DEL_CTL_re1_a	Wu_lab_0254	Deep sequencing of the junctions of DNA fragment editting	AMPLICON	GENOMIC	PCR	paired	ILLUMINA	HiSeq X Ten	PCR libraries from amplicons of the junctions of DNA fragment editting	fastq	ME_DEL_CTL_re1_read1_a.fq	ME_DEL_CTL_re1_read2_a.fq
ME_DEL_DELTA_re1_a	Wu_lab_0255	Deep sequencing of the junctions of DNA fragment editting	AMPLICON	GENOMIC	PCR	paired	ILLUMINA	HiSeq X Ten	PCR libraries from amplicons of the junctions of DNA fragment editting	fastq	ME_DEL_DELTA_re1_read1_a.fq	ME_DEL_DELTA_re1_read2_a.fq
ME_DEL_KA_re1_a	Wu_lab_0256	Deep sequencing of the junctions of DNA fragment editting	AMPLICON	GENOMIC	PCR	paired	ILLUMINA	HiSeq X Ten	PCR libraries from amplicons of the junctions of DNA fragment editting	fastq	ME_DEL_KA_re1_read1_a.fq	ME_DEL_KA_re1_read2_a.fq
ME_DEL_L_re1_a	Wu_lab_0257	Deep sequencing of the junctions of DNA fragment editting	AMPLICON	GENOMIC	PCR	paired	ILLUMINA	HiSeq X Ten	PCR libraries from amplicons of the junctions of DNA fragment editting	fastq	ME_DEL_L_re1_read1_a.fq	ME_DEL_L_re1_read2_a.fq
ME_DEL_MU_re1_a	Wu_lab_0258	Deep sequencing of the junctions of DNA fragment editting	AMPLICON	GENOMIC	PCR	paired	ILLUMINA	HiSeq X Ten	PCR libraries from amplicons of the junctions of DNA fragment editting	fastq	ME_DEL_MU_re1_read1_a.fq	ME_DEL_MU_re1_read2_a.fq
ME_DEL_Q_re1_a	Wu_lab_0259	Deep sequencing of the junctions of DNA fragment editting	AMPLICON	GENOMIC	PCR	paired	ILLUMINA	HiSeq X Ten	PCR libraries from amplicons of the junctions of DNA fragment editting	fastq	ME_DEL_Q_re1_read1_a.fq	ME_DEL_Q_re1_read2_a.fq
ME_DUP_CTL_re1_a	Wu_lab_0260	Deep sequencing of the junctions of DNA fragment editting	AMPLICON	GENOMIC	PCR	paired	ILLUMINA	HiSeq X Ten	PCR libraries from amplicons of the junctions of DNA fragment editting	fastq	ME_DUP_CTL_re1_read1_a.fq	ME_DUP_CTL_re1_read2_a.fq
ME_DUP_DELTA_re1_a	Wu_lab_0261	Deep sequencing of the junctions of DNA fragment editting	AMPLICON	GENOMIC	PCR	paired	ILLUMINA	HiSeq X Ten	PCR libraries from amplicons of the junctions of DNA fragment editting	fastq	ME_DUP_DELTA_re1_read1_a.fq	ME_DUP_DELTA_re1_read2_a.fq
ME_DUP_KA_re1_a	Wu_lab_0262	Deep sequencing of the junctions of DNA fragment editting	AMPLICON	GENOMIC	PCR	paired	ILLUMINA	HiSeq X Ten	PCR libraries from amplicons of the junctions of DNA fragment editting	fastq	ME_DUP_KA_re1_read1_a.fq	ME_DUP_KA_re1_read2_a.fq
ME_DUP_L_re1_a	Wu_lab_0263	Deep sequencing of the junctions of DNA fragment editting	AMPLICON	GENOMIC	PCR	paired	ILLUMINA	HiSeq X Ten	PCR libraries from amplicons of the junctions of DNA fragment editting	fastq	ME_DUP_L_re1_read1_a.fq	ME_DUP_L_re1_read2_a.fq
ME_DUP_MU_re1_a	Wu_lab_0264	Deep sequencing of the junctions of DNA fragment editting	AMPLICON	GENOMIC	PCR	paired	ILLUMINA	HiSeq X Ten	PCR libraries from amplicons of the junctions of DNA fragment editting	fastq	ME_DUP_MU_re1_read1_a.fq	ME_DUP_MU_re1_read2_a.fq
ME_DUP_Q_re1_a	Wu_lab_0265	Deep sequencing of the junctions of DNA fragment editting	AMPLICON	GENOMIC	PCR	paired	ILLUMINA	HiSeq X Ten	PCR libraries from amplicons of the junctions of DNA fragment editting	fastq	ME_DUP_Q_re1_read1_a.fq	ME_DUP_Q_re1_read2_a.fq
ME_VF_CTL_re1_a	Wu_lab_0266	Deep sequencing of the junctions of DNA fragment editting	AMPLICON	GENOMIC	PCR	paired	ILLUMINA	HiSeq X Ten	PCR libraries from amplicons of the junctions of DNA fragment editting	fastq	ME_VF_CTL_re1_read1_a.fq	ME_VF_CTL_re1_read2_a.fq
ME_VF_DELTA_re1_a	Wu_lab_0267	Deep sequencing of the junctions of DNA fragment editting	AMPLICON	GENOMIC	PCR	paired	ILLUMINA	HiSeq X Ten	PCR libraries from amplicons of the junctions of DNA fragment editting	fastq	ME_VF_DELTA_re1_read1_a.fq	ME_VF_DELTA_re1_read2_a.fq
ME_VF_KA_re1_a	Wu_lab_0268	Deep sequencing of the junctions of DNA fragment editting	AMPLICON	GENOMIC	PCR	paired	ILLUMINA	HiSeq X Ten	PCR libraries from amplicons of the junctions of DNA fragment editting	fastq	ME_VF_KA_re1_read1_a.fq	ME_VF_KA_re1_read2_a.fq
ME_VF_L_re1_a	Wu_lab_0269	Deep sequencing of the junctions of DNA fragment editting	AMPLICON	GENOMIC	PCR	paired	ILLUMINA	HiSeq X Ten	PCR libraries from amplicons of the junctions of DNA fragment editting	fastq	ME_VF_L_re1_read1_a.fq	ME_VF_L_re1_read2_a.fq
ME_VF_MU_re1_a	Wu_lab_0270	Deep sequencing of the junctions of DNA fragment editting	AMPLICON	GENOMIC	PCR	paired	ILLUMINA	HiSeq X Ten	PCR libraries from amplicons of the junctions of DNA fragment editting	fastq	ME_VF_MU_re1_read1_a.fq	ME_VF_MU_re1_read2_a.fq
ME_VF_Q_re1_a	Wu_lab_0271	Deep sequencing of the junctions of DNA fragment editting	AMPLICON	GENOMIC	PCR	paired	ILLUMINA	HiSeq X Ten	PCR libraries from amplicons of the junctions of DNA fragment editting	fastq	ME_VF_Q_re1_read1_a.fq	ME_VF_Q_re1_read2_a.fq
ME_VR_CTL_re1_a	Wu_lab_0272	Deep sequencing of the junctions of DNA fragment editting	AMPLICON	GENOMIC	PCR	paired	ILLUMINA	HiSeq X Ten	PCR libraries from amplicons of the junctions of DNA fragment editting	fastq	ME_VR_CTL_re1_read1_a.fq	ME_VR_CTL_re1_read2_a.fq
ME_VR_DELTA_re1_a	Wu_lab_0273	Deep sequencing of the junctions of DNA fragment editting	AMPLICON	GENOMIC	PCR	paired	ILLUMINA	HiSeq X Ten	PCR libraries from amplicons of the junctions of DNA fragment editting	fastq	ME_VR_DELTA_re1_read1_a.fq	ME_VR_DELTA_re1_read2_a.fq
ME_VR_KA_re1_a	Wu_lab_0274	Deep sequencing of the junctions of DNA fragment editting	AMPLICON	GENOMIC	PCR	paired	ILLUMINA	HiSeq X Ten	PCR libraries from amplicons of the junctions of DNA fragment editting	fastq	ME_VR_KA_re1_read1_a.fq	ME_VR_KA_re1_read2_a.fq
ME_VR_L_re1_a	Wu_lab_0275	Deep sequencing of the junctions of DNA fragment editting	AMPLICON	GENOMIC	PCR	paired	ILLUMINA	HiSeq X Ten	PCR libraries from amplicons of the junctions of DNA fragment editting	fastq	ME_VR_L_re1_read1_a.fq	ME_VR_L_re1_read2_a.fq
ME_VR_MU_re1_a	Wu_lab_0276	Deep sequencing of the junctions of DNA fragment editting	AMPLICON	GENOMIC	PCR	paired	ILLUMINA	HiSeq X Ten	PCR libraries from amplicons of the junctions of DNA fragment editting	fastq	ME_VR_MU_re1_read1_a.fq	ME_VR_MU_re1_read2_a.fq
ME_VR_Q_re1_a	Wu_lab_0277	Deep sequencing of the junctions of DNA fragment editting	AMPLICON	GENOMIC	PCR	paired	ILLUMINA	HiSeq X Ten	PCR libraries from amplicons of the junctions of DNA fragment editting	fastq	ME_VR_Q_re1_read1_a.fq	ME_VR_Q_re1_read2_a.fq
PA_DEL_CTL_re1_a	Wu_lab_0278	Deep sequencing of the junctions of DNA fragment editting	AMPLICON	GENOMIC	PCR	paired	ILLUMINA	HiSeq X Ten	PCR libraries from amplicons of the junctions of DNA fragment editting	fastq	PA_DEL_CTL_re1_read1_a.fq	PA_DEL_CTL_re1_read2_a.fq
PA_DEL_DELTA_re1_a	Wu_lab_0279	Deep sequencing of the junctions of DNA fragment editting	AMPLICON	GENOMIC	PCR	paired	ILLUMINA	HiSeq X Ten	PCR libraries from amplicons of the junctions of DNA fragment editting	fastq	PA_DEL_DELTA_re1_read1_a.fq	PA_DEL_DELTA_re1_read2_a.fq
PA_DEL_KA_re1_a	Wu_lab_0280	Deep sequencing of the junctions of DNA fragment editting	AMPLICON	GENOMIC	PCR	paired	ILLUMINA	HiSeq X Ten	PCR libraries from amplicons of the junctions of DNA fragment editting	fastq	PA_DEL_KA_re1_read1_a.fq	PA_DEL_KA_re1_read2_a.fq
PA_DEL_L_re1_a	Wu_lab_0281	Deep sequencing of the junctions of DNA fragment editting	AMPLICON	GENOMIC	PCR	paired	ILLUMINA	HiSeq X Ten	PCR libraries from amplicons of the junctions of DNA fragment editting	fastq	PA_DEL_L_re1_read1_a.fq	PA_DEL_L_re1_read2_a.fq
PA_DEL_MU_re1_a	Wu_lab_0282	Deep sequencing of the junctions of DNA fragment editting	AMPLICON	GENOMIC	PCR	paired	ILLUMINA	HiSeq X Ten	PCR libraries from amplicons of the junctions of DNA fragment editting	fastq	PA_DEL_MU_re1_read1_a.fq	PA_DEL_MU_re1_read2_a.fq
PA_DEL_Q_re1_a	Wu_lab_0283	Deep sequencing of the junctions of DNA fragment editting	AMPLICON	GENOMIC	PCR	paired	ILLUMINA	HiSeq X Ten	PCR libraries from amplicons of the junctions of DNA fragment editting	fastq	PA_DEL_Q_re1_read1_a.fq	PA_DEL_Q_re1_read2_a.fq
PA_DUP_CTL_re1_a	Wu_lab_0284	Deep sequencing of the junctions of DNA fragment editting	AMPLICON	GENOMIC	PCR	paired	ILLUMINA	HiSeq X Ten	PCR libraries from amplicons of the junctions of DNA fragment editting	fastq	PA_DUP_CTL_re1_read1_a.fq	PA_DUP_CTL_re1_read2_a.fq
PA_DUP_DELTA_re1_a	Wu_lab_0285	Deep sequencing of the junctions of DNA fragment editting	AMPLICON	GENOMIC	PCR	paired	ILLUMINA	HiSeq X Ten	PCR libraries from amplicons of the junctions of DNA fragment editting	fastq	PA_DUP_DELTA_re1_read1_a.fq	PA_DUP_DELTA_re1_read2_a.fq
PA_DUP_KA_re1_a	Wu_lab_0286	Deep sequencing of the junctions of DNA fragment editting	AMPLICON	GENOMIC	PCR	paired	ILLUMINA	HiSeq X Ten	PCR libraries from amplicons of the junctions of DNA fragment editting	fastq	PA_DUP_KA_re1_read1_a.fq	PA_DUP_KA_re1_read2_a.fq
PA_DUP_L_re1_a	Wu_lab_0287	Deep sequencing of the junctions of DNA fragment editting	AMPLICON	GENOMIC	PCR	paired	ILLUMINA	HiSeq X Ten	PCR libraries from amplicons of the junctions of DNA fragment editting	fastq	PA_DUP_L_re1_read1_a.fq	PA_DUP_L_re1_read2_a.fq
PA_DUP_MU_re1_a	Wu_lab_0288	Deep sequencing of the junctions of DNA fragment editting	AMPLICON	GENOMIC	PCR	paired	ILLUMINA	HiSeq X Ten	PCR libraries from amplicons of the junctions of DNA fragment editting	fastq	PA_DUP_MU_re1_read1_a.fq	PA_DUP_MU_re1_read2_a.fq
PA_DUP_Q_re1_a	Wu_lab_0289	Deep sequencing of the junctions of DNA fragment editting	AMPLICON	GENOMIC	PCR	paired	ILLUMINA	HiSeq X Ten	PCR libraries from amplicons of the junctions of DNA fragment editting	fastq	PA_DUP_Q_re1_read1_a.fq	PA_DUP_Q_re1_read2_a.fq
PA_VF_CTL_re1_a	Wu_lab_0290	Deep sequencing of the junctions of DNA fragment editting	AMPLICON	GENOMIC	PCR	paired	ILLUMINA	HiSeq X Ten	PCR libraries from amplicons of the junctions of DNA fragment editting	fastq	PA_VF_CTL_re1_read1_a.fq	PA_VF_CTL_re1_read2_a.fq
PA_VF_DELTA_re1_a	Wu_lab_0291	Deep sequencing of the junctions of DNA fragment editting	AMPLICON	GENOMIC	PCR	paired	ILLUMINA	HiSeq X Ten	PCR libraries from amplicons of the junctions of DNA fragment editting	fastq	PA_VF_DELTA_re1_read1_a.fq	PA_VF_DELTA_re1_read2_a.fq
PA_VF_KA_re1_a	Wu_lab_0292	Deep sequencing of the junctions of DNA fragment editting	AMPLICON	GENOMIC	PCR	paired	ILLUMINA	HiSeq X Ten	PCR libraries from amplicons of the junctions of DNA fragment editting	fastq	PA_VF_KA_re1_read1_a.fq	PA_VF_KA_re1_read2_a.fq
PA_VF_L_re1_a	Wu_lab_0293	Deep sequencing of the junctions of DNA fragment editting	AMPLICON	GENOMIC	PCR	paired	ILLUMINA	HiSeq X Ten	PCR libraries from amplicons of the junctions of DNA fragment editting	fastq	PA_VF_L_re1_read1_a.fq	PA_VF_L_re1_read2_a.fq
PA_VF_MU_re1_a	Wu_lab_0294	Deep sequencing of the junctions of DNA fragment editting	AMPLICON	GENOMIC	PCR	paired	ILLUMINA	HiSeq X Ten	PCR libraries from amplicons of the junctions of DNA fragment editting	fastq	PA_VF_MU_re1_read1_a.fq	PA_VF_MU_re1_read2_a.fq
PA_VF_Q_re1_a	Wu_lab_0295	Deep sequencing of the junctions of DNA fragment editting	AMPLICON	GENOMIC	PCR	paired	ILLUMINA	HiSeq X Ten	PCR libraries from amplicons of the junctions of DNA fragment editting	fastq	PA_VF_Q_re1_read1_a.fq	PA_VF_Q_re1_read2_a.fq
PA_VR_CTL_re1_a	Wu_lab_0296	Deep sequencing of the junctions of DNA fragment editting	AMPLICON	GENOMIC	PCR	paired	ILLUMINA	HiSeq X Ten	PCR libraries from amplicons of the junctions of DNA fragment editting	fastq	PA_VR_CTL_re1_read1_a.fq	PA_VR_CTL_re1_read2_a.fq
PA_VR_DELTA_re1_a	Wu_lab_0297	Deep sequencing of the junctions of DNA fragment editting	AMPLICON	GENOMIC	PCR	paired	ILLUMINA	HiSeq X Ten	PCR libraries from amplicons of the junctions of DNA fragment editting	fastq	PA_VR_DELTA_re1_read1_a.fq	PA_VR_DELTA_re1_read2_a.fq
PA_VR_KA_re1_a	Wu_lab_0298	Deep sequencing of the junctions of DNA fragment editting	AMPLICON	GENOMIC	PCR	paired	ILLUMINA	HiSeq X Ten	PCR libraries from amplicons of the junctions of DNA fragment editting	fastq	PA_VR_KA_re1_read1_a.fq	PA_VR_KA_re1_read2_a.fq
PA_VR_L_re1_a	Wu_lab_0299	Deep sequencing of the junctions of DNA fragment editting	AMPLICON	GENOMIC	PCR	paired	ILLUMINA	HiSeq X Ten	PCR libraries from amplicons of the junctions of DNA fragment editting	fastq	PA_VR_L_re1_read1_a.fq	PA_VR_L_re1_read2_a.fq
PA_VR_MU_re1_a	Wu_lab_0300	Deep sequencing of the junctions of DNA fragment editting	AMPLICON	GENOMIC	PCR	paired	ILLUMINA	HiSeq X Ten	PCR libraries from amplicons of the junctions of DNA fragment editting	fastq	PA_VR_MU_re1_read1_a.fq	PA_VR_MU_re1_read2_a.fq
PA_VR_Q_re1_a	Wu_lab_0301	Deep sequencing of the junctions of DNA fragment editting	AMPLICON	GENOMIC	PCR	paired	ILLUMINA	HiSeq X Ten	PCR libraries from amplicons of the junctions of DNA fragment editting	fastq	PA_VR_Q_re1_read1_a.fq	PA_VR_Q_re1_read2_a.fq
PR_DEL_CTL_re1_a	Wu_lab_0302	Deep sequencing of the junctions of DNA fragment editting	AMPLICON	GENOMIC	PCR	paired	ILLUMINA	HiSeq X Ten	PCR libraries from amplicons of the junctions of DNA fragment editting	fastq	PR_DEL_CTL_re1_read1_a.fq	PR_DEL_CTL_re1_read2_a.fq
PR_DEL_DELTA_re1_a	Wu_lab_0303	Deep sequencing of the junctions of DNA fragment editting	AMPLICON	GENOMIC	PCR	paired	ILLUMINA	HiSeq X Ten	PCR libraries from amplicons of the junctions of DNA fragment editting	fastq	PR_DEL_DELTA_re1_read1_a.fq	PR_DEL_DELTA_re1_read2_a.fq
PR_DEL_KA_re1_a	Wu_lab_0304	Deep sequencing of the junctions of DNA fragment editting	AMPLICON	GENOMIC	PCR	paired	ILLUMINA	HiSeq X Ten	PCR libraries from amplicons of the junctions of DNA fragment editting	fastq	PR_DEL_KA_re1_read1_a.fq	PR_DEL_KA_re1_read2_a.fq
PR_DEL_L_re1_a	Wu_lab_0305	Deep sequencing of the junctions of DNA fragment editting	AMPLICON	GENOMIC	PCR	paired	ILLUMINA	HiSeq X Ten	PCR libraries from amplicons of the junctions of DNA fragment editting	fastq	PR_DEL_L_re1_read1_a.fq	PR_DEL_L_re1_read2_a.fq
PR_DEL_MU_re1_a	Wu_lab_0306	Deep sequencing of the junctions of DNA fragment editting	AMPLICON	GENOMIC	PCR	paired	ILLUMINA	HiSeq X Ten	PCR libraries from amplicons of the junctions of DNA fragment editting	fastq	PR_DEL_MU_re1_read1_a.fq	PR_DEL_MU_re1_read2_a.fq
PR_DEL_Q_re1_a	Wu_lab_0307	Deep sequencing of the junctions of DNA fragment editting	AMPLICON	GENOMIC	PCR	paired	ILLUMINA	HiSeq X Ten	PCR libraries from amplicons of the junctions of DNA fragment editting	fastq	PR_DEL_Q_re1_read1_a.fq	PR_DEL_Q_re1_read2_a.fq
PR_DUP_CTL_re1_a	Wu_lab_0308	Deep sequencing of the junctions of DNA fragment editting	AMPLICON	GENOMIC	PCR	paired	ILLUMINA	HiSeq X Ten	PCR libraries from amplicons of the junctions of DNA fragment editting	fastq	PR_DUP_CTL_re1_read1_a.fq	PR_DUP_CTL_re1_read2_a.fq
PR_DUP_DELTA_re1_a	Wu_lab_0309	Deep sequencing of the junctions of DNA fragment editting	AMPLICON	GENOMIC	PCR	paired	ILLUMINA	HiSeq X Ten	PCR libraries from amplicons of the junctions of DNA fragment editting	fastq	PR_DUP_DELTA_re1_read1_a.fq	PR_DUP_DELTA_re1_read2_a.fq
PR_DUP_KA_re1_a	Wu_lab_0310	Deep sequencing of the junctions of DNA fragment editting	AMPLICON	GENOMIC	PCR	paired	ILLUMINA	HiSeq X Ten	PCR libraries from amplicons of the junctions of DNA fragment editting	fastq	PR_DUP_KA_re1_read1_a.fq	PR_DUP_KA_re1_read2_a.fq
PR_DUP_L_re1_a	Wu_lab_0311	Deep sequencing of the junctions of DNA fragment editting	AMPLICON	GENOMIC	PCR	paired	ILLUMINA	HiSeq X Ten	PCR libraries from amplicons of the junctions of DNA fragment editting	fastq	PR_DUP_L_re1_read1_a.fq	PR_DUP_L_re1_read2_a.fq
PR_DUP_MU_re1_a	Wu_lab_0312	Deep sequencing of the junctions of DNA fragment editting	AMPLICON	GENOMIC	PCR	paired	ILLUMINA	HiSeq X Ten	PCR libraries from amplicons of the junctions of DNA fragment editting	fastq	PR_DUP_MU_re1_read1_a.fq	PR_DUP_MU_re1_read2_a.fq
PR_DUP_Q_re1_a	Wu_lab_0313	Deep sequencing of the junctions of DNA fragment editting	AMPLICON	GENOMIC	PCR	paired	ILLUMINA	HiSeq X Ten	PCR libraries from amplicons of the junctions of DNA fragment editting	fastq	PR_DUP_Q_re1_read1_a.fq	PR_DUP_Q_re1_read2_a.fq
PR_VF_CTL_re1_a	Wu_lab_0314	Deep sequencing of the junctions of DNA fragment editting	AMPLICON	GENOMIC	PCR	paired	ILLUMINA	HiSeq X Ten	PCR libraries from amplicons of the junctions of DNA fragment editting	fastq	PR_VF_CTL_re1_read1_a.fq	PR_VF_CTL_re1_read2_a.fq
PR_VF_DELTA_re1_a	Wu_lab_0315	Deep sequencing of the junctions of DNA fragment editting	AMPLICON	GENOMIC	PCR	paired	ILLUMINA	HiSeq X Ten	PCR libraries from amplicons of the junctions of DNA fragment editting	fastq	PR_VF_DELTA_re1_read1_a.fq	PR_VF_DELTA_re1_read2_a.fq
PR_VF_KA_re1_a	Wu_lab_0316	Deep sequencing of the junctions of DNA fragment editting	AMPLICON	GENOMIC	PCR	paired	ILLUMINA	HiSeq X Ten	PCR libraries from amplicons of the junctions of DNA fragment editting	fastq	PR_VF_KA_re1_read1_a.fq	PR_VF_KA_re1_read2_a.fq
PR_VF_L_re1_a	Wu_lab_0317	Deep sequencing of the junctions of DNA fragment editting	AMPLICON	GENOMIC	PCR	paired	ILLUMINA	HiSeq X Ten	PCR libraries from amplicons of the junctions of DNA fragment editting	fastq	PR_VF_L_re1_read1_a.fq	PR_VF_L_re1_read2_a.fq
PR_VF_MU_re1_a	Wu_lab_0318	Deep sequencing of the junctions of DNA fragment editting	AMPLICON	GENOMIC	PCR	paired	ILLUMINA	HiSeq X Ten	PCR libraries from amplicons of the junctions of DNA fragment editting	fastq	PR_VF_MU_re1_read1_a.fq	PR_VF_MU_re1_read2_a.fq
PR_VF_Q_re1_a	Wu_lab_0319	Deep sequencing of the junctions of DNA fragment editting	AMPLICON	GENOMIC	PCR	paired	ILLUMINA	HiSeq X Ten	PCR libraries from amplicons of the junctions of DNA fragment editting	fastq	PR_VF_Q_re1_read1_a.fq	PR_VF_Q_re1_read2_a.fq
PR_VR_CTL_re1_a	Wu_lab_0320	Deep sequencing of the junctions of DNA fragment editting	AMPLICON	GENOMIC	PCR	paired	ILLUMINA	HiSeq X Ten	PCR libraries from amplicons of the junctions of DNA fragment editting	fastq	PR_VR_CTL_re1_read1_a.fq	PR_VR_CTL_re1_read2_a.fq
PR_VR_DELTA_re1_a	Wu_lab_0321	Deep sequencing of the junctions of DNA fragment editting	AMPLICON	GENOMIC	PCR	paired	ILLUMINA	HiSeq X Ten	PCR libraries from amplicons of the junctions of DNA fragment editting	fastq	PR_VR_DELTA_re1_read1_a.fq	PR_VR_DELTA_re1_read2_a.fq
PR_VR_KA_re1_a	Wu_lab_0322	Deep sequencing of the junctions of DNA fragment editting	AMPLICON	GENOMIC	PCR	paired	ILLUMINA	HiSeq X Ten	PCR libraries from amplicons of the junctions of DNA fragment editting	fastq	PR_VR_KA_re1_read1_a.fq	PR_VR_KA_re1_read2_a.fq
PR_VR_L_re1_a	Wu_lab_0323	Deep sequencing of the junctions of DNA fragment editting	AMPLICON	GENOMIC	PCR	paired	ILLUMINA	HiSeq X Ten	PCR libraries from amplicons of the junctions of DNA fragment editting	fastq	PR_VR_L_re1_read1_a.fq	PR_VR_L_re1_read2_a.fq
PR_VR_MU_re1_a	Wu_lab_0324	Deep sequencing of the junctions of DNA fragment editting	AMPLICON	GENOMIC	PCR	paired	ILLUMINA	HiSeq X Ten	PCR libraries from amplicons of the junctions of DNA fragment editting	fastq	PR_VR_MU_re1_read1_a.fq	PR_VR_MU_re1_read2_a.fq
PR_VR_Q_re1_a	Wu_lab_0325	Deep sequencing of the junctions of DNA fragment editting	AMPLICON	GENOMIC	PCR	paired	ILLUMINA	HiSeq X Ten	PCR libraries from amplicons of the junctions of DNA fragment editting	fastq	PR_VR_Q_re1_read1_a.fq	PR_VR_Q_re1_read2_a.fq
YY1_DEL_CTL_re1_a	Wu_lab_0326	Deep sequencing of the junctions of DNA fragment editting	AMPLICON	GENOMIC	PCR	paired	ILLUMINA	HiSeq X Ten	PCR libraries from amplicons of the junctions of DNA fragment editting	fastq	YY1_DEL_CTL_re1_read1_a.fq	YY1_DEL_CTL_re1_read2_a.fq
YY1_DEL_DELTA_re1_a	Wu_lab_0327	Deep sequencing of the junctions of DNA fragment editting	AMPLICON	GENOMIC	PCR	paired	ILLUMINA	HiSeq X Ten	PCR libraries from amplicons of the junctions of DNA fragment editting	fastq	YY1_DEL_DELTA_re1_read1_a.fq	YY1_DEL_DELTA_re1_read2_a.fq
YY1_DEL_KA_re1_a	Wu_lab_0328	Deep sequencing of the junctions of DNA fragment editting	AMPLICON	GENOMIC	PCR	paired	ILLUMINA	HiSeq X Ten	PCR libraries from amplicons of the junctions of DNA fragment editting	fastq	YY1_DEL_KA_re1_read1_a.fq	YY1_DEL_KA_re1_read2_a.fq
YY1_DEL_L_re1_a	Wu_lab_0329	Deep sequencing of the junctions of DNA fragment editting	AMPLICON	GENOMIC	PCR	paired	ILLUMINA	HiSeq X Ten	PCR libraries from amplicons of the junctions of DNA fragment editting	fastq	YY1_DEL_L_re1_read1_a.fq	YY1_DEL_L_re1_read2_a.fq
YY1_DEL_MU_re1_a	Wu_lab_0330	Deep sequencing of the junctions of DNA fragment editting	AMPLICON	GENOMIC	PCR	paired	ILLUMINA	HiSeq X Ten	PCR libraries from amplicons of the junctions of DNA fragment editting	fastq	YY1_DEL_MU_re1_read1_a.fq	YY1_DEL_MU_re1_read2_a.fq
YY1_DEL_Q_re1_a	Wu_lab_0331	Deep sequencing of the junctions of DNA fragment editting	AMPLICON	GENOMIC	PCR	paired	ILLUMINA	HiSeq X Ten	PCR libraries from amplicons of the junctions of DNA fragment editting	fastq	YY1_DEL_Q_re1_read1_a.fq	YY1_DEL_Q_re1_read2_a.fq
YY1_DUP_CTL_re1_a	Wu_lab_0332	Deep sequencing of the junctions of DNA fragment editting	AMPLICON	GENOMIC	PCR	paired	ILLUMINA	HiSeq X Ten	PCR libraries from amplicons of the junctions of DNA fragment editting	fastq	YY1_DUP_CTL_re1_read1_a.fq	YY1_DUP_CTL_re1_read2_a.fq
YY1_DUP_DELTA_re1_a	Wu_lab_0333	Deep sequencing of the junctions of DNA fragment editting	AMPLICON	GENOMIC	PCR	paired	ILLUMINA	HiSeq X Ten	PCR libraries from amplicons of the junctions of DNA fragment editting	fastq	YY1_DUP_DELTA_re1_read1_a.fq	YY1_DUP_DELTA_re1_read2_a.fq
YY1_DUP_KA_re1_a	Wu_lab_0334	Deep sequencing of the junctions of DNA fragment editting	AMPLICON	GENOMIC	PCR	paired	ILLUMINA	HiSeq X Ten	PCR libraries from amplicons of the junctions of DNA fragment editting	fastq	YY1_DUP_KA_re1_read1_a.fq	YY1_DUP_KA_re1_read2_a.fq
YY1_DUP_L_re1_a	Wu_lab_0335	Deep sequencing of the junctions of DNA fragment editting	AMPLICON	GENOMIC	PCR	paired	ILLUMINA	HiSeq X Ten	PCR libraries from amplicons of the junctions of DNA fragment editting	fastq	YY1_DUP_L_re1_read1_a.fq	YY1_DUP_L_re1_read2_a.fq
YY1_DUP_MU_re1_a	Wu_lab_0336	Deep sequencing of the junctions of DNA fragment editting	AMPLICON	GENOMIC	PCR	paired	ILLUMINA	HiSeq X Ten	PCR libraries from amplicons of the junctions of DNA fragment editting	fastq	YY1_DUP_MU_re1_read1_a.fq	YY1_DUP_MU_re1_read2_a.fq
YY1_DUP_Q_re1_a	Wu_lab_0337	Deep sequencing of the junctions of DNA fragment editting	AMPLICON	GENOMIC	PCR	paired	ILLUMINA	HiSeq X Ten	PCR libraries from amplicons of the junctions of DNA fragment editting	fastq	YY1_DUP_Q_re1_read1_a.fq	YY1_DUP_Q_re1_read2_a.fq
YY1_VF_CTL_re1_a	Wu_lab_0338	Deep sequencing of the junctions of DNA fragment editting	AMPLICON	GENOMIC	PCR	paired	ILLUMINA	HiSeq X Ten	PCR libraries from amplicons of the junctions of DNA fragment editting	fastq	YY1_VF_CTL_re1_read1_a.fq	YY1_VF_CTL_re1_read2_a.fq
YY1_VF_DELTA_re1_a	Wu_lab_0339	Deep sequencing of the junctions of DNA fragment editting	AMPLICON	GENOMIC	PCR	paired	ILLUMINA	HiSeq X Ten	PCR libraries from amplicons of the junctions of DNA fragment editting	fastq	YY1_VF_DELTA_re1_read1_a.fq	YY1_VF_DELTA_re1_read2_a.fq
YY1_VF_KA_re1_a	Wu_lab_0340	Deep sequencing of the junctions of DNA fragment editting	AMPLICON	GENOMIC	PCR	paired	ILLUMINA	HiSeq X Ten	PCR libraries from amplicons of the junctions of DNA fragment editting	fastq	YY1_VF_KA_re1_read1_a.fq	YY1_VF_KA_re1_read2_a.fq
YY1_VF_L_re1_a	Wu_lab_0341	Deep sequencing of the junctions of DNA fragment editting	AMPLICON	GENOMIC	PCR	paired	ILLUMINA	HiSeq X Ten	PCR libraries from amplicons of the junctions of DNA fragment editting	fastq	YY1_VF_L_re1_read1_a.fq	YY1_VF_L_re1_read2_a.fq
YY1_VF_MU_re1_a	Wu_lab_0342	Deep sequencing of the junctions of DNA fragment editting	AMPLICON	GENOMIC	PCR	paired	ILLUMINA	HiSeq X Ten	PCR libraries from amplicons of the junctions of DNA fragment editting	fastq	YY1_VF_MU_re1_read1_a.fq	YY1_VF_MU_re1_read2_a.fq
YY1_VF_Q_re1_a	Wu_lab_0343	Deep sequencing of the junctions of DNA fragment editting	AMPLICON	GENOMIC	PCR	paired	ILLUMINA	HiSeq X Ten	PCR libraries from amplicons of the junctions of DNA fragment editting	fastq	YY1_VF_Q_re1_read1_a.fq	YY1_VF_Q_re1_read2_a.fq
YY1_VR_CTL_re1_a	Wu_lab_0344	Deep sequencing of the junctions of DNA fragment editting	AMPLICON	GENOMIC	PCR	paired	ILLUMINA	HiSeq X Ten	PCR libraries from amplicons of the junctions of DNA fragment editting	fastq	YY1_VR_CTL_re1_read1_a.fq	YY1_VR_CTL_re1_read2_a.fq
YY1_VR_DELTA_re1_a	Wu_lab_0345	Deep sequencing of the junctions of DNA fragment editting	AMPLICON	GENOMIC	PCR	paired	ILLUMINA	HiSeq X Ten	PCR libraries from amplicons of the junctions of DNA fragment editting	fastq	YY1_VR_DELTA_re1_read1_a.fq	YY1_VR_DELTA_re1_read2_a.fq
YY1_VR_KA_re1_a	Wu_lab_0346	Deep sequencing of the junctions of DNA fragment editting	AMPLICON	GENOMIC	PCR	paired	ILLUMINA	HiSeq X Ten	PCR libraries from amplicons of the junctions of DNA fragment editting	fastq	YY1_VR_KA_re1_read1_a.fq	YY1_VR_KA_re1_read2_a.fq
YY1_VR_L_re1_a	Wu_lab_0347	Deep sequencing of the junctions of DNA fragment editting	AMPLICON	GENOMIC	PCR	paired	ILLUMINA	HiSeq X Ten	PCR libraries from amplicons of the junctions of DNA fragment editting	fastq	YY1_VR_L_re1_read1_a.fq	YY1_VR_L_re1_read2_a.fq
YY1_VR_MU_re1_a	Wu_lab_0348	Deep sequencing of the junctions of DNA fragment editting	AMPLICON	GENOMIC	PCR	paired	ILLUMINA	HiSeq X Ten	PCR libraries from amplicons of the junctions of DNA fragment editting	fastq	YY1_VR_MU_re1_read1_a.fq	YY1_VR_MU_re1_read2_a.fq
YY1_VR_Q_re1_a	Wu_lab_0349	Deep sequencing of the junctions of DNA fragment editting	AMPLICON	GENOMIC	PCR	paired	ILLUMINA	HiSeq X Ten	PCR libraries from amplicons of the junctions of DNA fragment editting	fastq	YY1_VR_Q_re1_read1_a.fq	YY1_VR_Q_re1_read2_a.fq
MA_DEL_CTL_re2_a	Wu_lab_0350	Deep sequencing of the junctions of DNA fragment editting	AMPLICON	GENOMIC	PCR	paired	ILLUMINA	HiSeq X Ten	PCR libraries from amplicons of the junctions of DNA fragment editting	fastq	MA_DEL_CTL_re2_read1_a.fq	MA_DEL_CTL_re2_read2_a.fq
MA_DEL_DELTA_re2_a	Wu_lab_0351	Deep sequencing of the junctions of DNA fragment editting	AMPLICON	GENOMIC	PCR	paired	ILLUMINA	HiSeq X Ten	PCR libraries from amplicons of the junctions of DNA fragment editting	fastq	MA_DEL_DELTA_re2_read1_a.fq	MA_DEL_DELTA_re2_read2_a.fq
MA_DEL_KA_re2_a	Wu_lab_0352	Deep sequencing of the junctions of DNA fragment editting	AMPLICON	GENOMIC	PCR	paired	ILLUMINA	HiSeq X Ten	PCR libraries from amplicons of the junctions of DNA fragment editting	fastq	MA_DEL_KA_re2_read1_a.fq	MA_DEL_KA_re2_read2_a.fq
MA_DEL_L_re2_a	Wu_lab_0353	Deep sequencing of the junctions of DNA fragment editting	AMPLICON	GENOMIC	PCR	paired	ILLUMINA	HiSeq X Ten	PCR libraries from amplicons of the junctions of DNA fragment editting	fastq	MA_DEL_L_re2_read1_a.fq	MA_DEL_L_re2_read2_a.fq
MA_DEL_MU_re2_a	Wu_lab_0354	Deep sequencing of the junctions of DNA fragment editting	AMPLICON	GENOMIC	PCR	paired	ILLUMINA	HiSeq X Ten	PCR libraries from amplicons of the junctions of DNA fragment editting	fastq	MA_DEL_MU_re2_read1_a.fq	MA_DEL_MU_re2_read2_a.fq
MA_DEL_Q_re2_a	Wu_lab_0355	Deep sequencing of the junctions of DNA fragment editting	AMPLICON	GENOMIC	PCR	paired	ILLUMINA	HiSeq X Ten	PCR libraries from amplicons of the junctions of DNA fragment editting	fastq	MA_DEL_Q_re2_read1_a.fq	MA_DEL_Q_re2_read2_a.fq
MA_DUP_CTL_re2_a	Wu_lab_0356	Deep sequencing of the junctions of DNA fragment editting	AMPLICON	GENOMIC	PCR	paired	ILLUMINA	HiSeq X Ten	PCR libraries from amplicons of the junctions of DNA fragment editting	fastq	MA_DUP_CTL_re2_read1_a.fq	MA_DUP_CTL_re2_read2_a.fq
MA_DUP_DELTA_re2_a	Wu_lab_0357	Deep sequencing of the junctions of DNA fragment editting	AMPLICON	GENOMIC	PCR	paired	ILLUMINA	HiSeq X Ten	PCR libraries from amplicons of the junctions of DNA fragment editting	fastq	MA_DUP_DELTA_re2_read1_a.fq	MA_DUP_DELTA_re2_read2_a.fq
MA_DUP_KA_re2_a	Wu_lab_0358	Deep sequencing of the junctions of DNA fragment editting	AMPLICON	GENOMIC	PCR	paired	ILLUMINA	HiSeq X Ten	PCR libraries from amplicons of the junctions of DNA fragment editting	fastq	MA_DUP_KA_re2_read1_a.fq	MA_DUP_KA_re2_read2_a.fq
MA_DUP_L_re2_a	Wu_lab_0359	Deep sequencing of the junctions of DNA fragment editting	AMPLICON	GENOMIC	PCR	paired	ILLUMINA	HiSeq X Ten	PCR libraries from amplicons of the junctions of DNA fragment editting	fastq	MA_DUP_L_re2_read1_a.fq	MA_DUP_L_re2_read2_a.fq
MA_DUP_MU_re2_a	Wu_lab_0360	Deep sequencing of the junctions of DNA fragment editting	AMPLICON	GENOMIC	PCR	paired	ILLUMINA	HiSeq X Ten	PCR libraries from amplicons of the junctions of DNA fragment editting	fastq	MA_DUP_MU_re2_read1_a.fq	MA_DUP_MU_re2_read2_a.fq
MA_DUP_Q_re2_a	Wu_lab_0361	Deep sequencing of the junctions of DNA fragment editting	AMPLICON	GENOMIC	PCR	paired	ILLUMINA	HiSeq X Ten	PCR libraries from amplicons of the junctions of DNA fragment editting	fastq	MA_DUP_Q_re2_read1_a.fq	MA_DUP_Q_re2_read2_a.fq
MA_VF_CTL_re2_a	Wu_lab_0362	Deep sequencing of the junctions of DNA fragment editting	AMPLICON	GENOMIC	PCR	paired	ILLUMINA	HiSeq X Ten	PCR libraries from amplicons of the junctions of DNA fragment editting	fastq	MA_VF_CTL_re2_read1_a.fq	MA_VF_CTL_re2_read2_a.fq
MA_VF_DELTA_re2_a	Wu_lab_0363	Deep sequencing of the junctions of DNA fragment editting	AMPLICON	GENOMIC	PCR	paired	ILLUMINA	HiSeq X Ten	PCR libraries from amplicons of the junctions of DNA fragment editting	fastq	MA_VF_DELTA_re2_read1_a.fq	MA_VF_DELTA_re2_read2_a.fq
MA_VF_KA_re2_a	Wu_lab_0364	Deep sequencing of the junctions of DNA fragment editting	AMPLICON	GENOMIC	PCR	paired	ILLUMINA	HiSeq X Ten	PCR libraries from amplicons of the junctions of DNA fragment editting	fastq	MA_VF_KA_re2_read1_a.fq	MA_VF_KA_re2_read2_a.fq
MA_VF_L_re2_a	Wu_lab_0365	Deep sequencing of the junctions of DNA fragment editting	AMPLICON	GENOMIC	PCR	paired	ILLUMINA	HiSeq X Ten	PCR libraries from amplicons of the junctions of DNA fragment editting	fastq	MA_VF_L_re2_read1_a.fq	MA_VF_L_re2_read2_a.fq
MA_VF_MU_re2_a	Wu_lab_0366	Deep sequencing of the junctions of DNA fragment editting	AMPLICON	GENOMIC	PCR	paired	ILLUMINA	HiSeq X Ten	PCR libraries from amplicons of the junctions of DNA fragment editting	fastq	MA_VF_MU_re2_read1_a.fq	MA_VF_MU_re2_read2_a.fq
MA_VF_Q_re2_a	Wu_lab_0367	Deep sequencing of the junctions of DNA fragment editting	AMPLICON	GENOMIC	PCR	paired	ILLUMINA	HiSeq X Ten	PCR libraries from amplicons of the junctions of DNA fragment editting	fastq	MA_VF_Q_re2_read1_a.fq	MA_VF_Q_re2_read2_a.fq
MA_VR_CTL_re2_a	Wu_lab_0368	Deep sequencing of the junctions of DNA fragment editting	AMPLICON	GENOMIC	PCR	paired	ILLUMINA	HiSeq X Ten	PCR libraries from amplicons of the junctions of DNA fragment editting	fastq	MA_VR_CTL_re2_read1_a.fq	MA_VR_CTL_re2_read2_a.fq
MA_VR_DELTA_re2_a	Wu_lab_0369	Deep sequencing of the junctions of DNA fragment editting	AMPLICON	GENOMIC	PCR	paired	ILLUMINA	HiSeq X Ten	PCR libraries from amplicons of the junctions of DNA fragment editting	fastq	MA_VR_DELTA_re2_read1_a.fq	MA_VR_DELTA_re2_read2_a.fq
MA_VR_KA_re2_a	Wu_lab_0370	Deep sequencing of the junctions of DNA fragment editting	AMPLICON	GENOMIC	PCR	paired	ILLUMINA	HiSeq X Ten	PCR libraries from amplicons of the junctions of DNA fragment editting	fastq	MA_VR_KA_re2_read1_a.fq	MA_VR_KA_re2_read2_a.fq
MA_VR_L_re2_a	Wu_lab_0371	Deep sequencing of the junctions of DNA fragment editting	AMPLICON	GENOMIC	PCR	paired	ILLUMINA	HiSeq X Ten	PCR libraries from amplicons of the junctions of DNA fragment editting	fastq	MA_VR_L_re2_read1_a.fq	MA_VR_L_re2_read2_a.fq
MA_VR_MU_re2_a	Wu_lab_0372	Deep sequencing of the junctions of DNA fragment editting	AMPLICON	GENOMIC	PCR	paired	ILLUMINA	HiSeq X Ten	PCR libraries from amplicons of the junctions of DNA fragment editting	fastq	MA_VR_MU_re2_read1_a.fq	MA_VR_MU_re2_read2_a.fq
MA_VR_Q_re2_a	Wu_lab_0373	Deep sequencing of the junctions of DNA fragment editting	AMPLICON	GENOMIC	PCR	paired	ILLUMINA	HiSeq X Ten	PCR libraries from amplicons of the junctions of DNA fragment editting	fastq	MA_VR_Q_re2_read1_a.fq	MA_VR_Q_re2_read2_a.fq
ME_DEL_CTL_re2_a	Wu_lab_0374	Deep sequencing of the junctions of DNA fragment editting	AMPLICON	GENOMIC	PCR	paired	ILLUMINA	HiSeq X Ten	PCR libraries from amplicons of the junctions of DNA fragment editting	fastq	ME_DEL_CTL_re2_read1_a.fq	ME_DEL_CTL_re2_read2_a.fq
ME_DEL_DELTA_re2_a	Wu_lab_0375	Deep sequencing of the junctions of DNA fragment editting	AMPLICON	GENOMIC	PCR	paired	ILLUMINA	HiSeq X Ten	PCR libraries from amplicons of the junctions of DNA fragment editting	fastq	ME_DEL_DELTA_re2_read1_a.fq	ME_DEL_DELTA_re2_read2_a.fq
ME_DEL_KA_re2_a	Wu_lab_0376	Deep sequencing of the junctions of DNA fragment editting	AMPLICON	GENOMIC	PCR	paired	ILLUMINA	HiSeq X Ten	PCR libraries from amplicons of the junctions of DNA fragment editting	fastq	ME_DEL_KA_re2_read1_a.fq	ME_DEL_KA_re2_read2_a.fq
ME_DEL_L_re2_a	Wu_lab_0377	Deep sequencing of the junctions of DNA fragment editting	AMPLICON	GENOMIC	PCR	paired	ILLUMINA	HiSeq X Ten	PCR libraries from amplicons of the junctions of DNA fragment editting	fastq	ME_DEL_L_re2_read1_a.fq	ME_DEL_L_re2_read2_a.fq
ME_DEL_MU_re2_a	Wu_lab_0378	Deep sequencing of the junctions of DNA fragment editting	AMPLICON	GENOMIC	PCR	paired	ILLUMINA	HiSeq X Ten	PCR libraries from amplicons of the junctions of DNA fragment editting	fastq	ME_DEL_MU_re2_read1_a.fq	ME_DEL_MU_re2_read2_a.fq
ME_DEL_Q_re2_a	Wu_lab_0379	Deep sequencing of the junctions of DNA fragment editting	AMPLICON	GENOMIC	PCR	paired	ILLUMINA	HiSeq X Ten	PCR libraries from amplicons of the junctions of DNA fragment editting	fastq	ME_DEL_Q_re2_read1_a.fq	ME_DEL_Q_re2_read2_a.fq
ME_DUP_CTL_re2_a	Wu_lab_0380	Deep sequencing of the junctions of DNA fragment editting	AMPLICON	GENOMIC	PCR	paired	ILLUMINA	HiSeq X Ten	PCR libraries from amplicons of the junctions of DNA fragment editting	fastq	ME_DUP_CTL_re2_read1_a.fq	ME_DUP_CTL_re2_read2_a.fq
ME_DUP_DELTA_re2_a	Wu_lab_0381	Deep sequencing of the junctions of DNA fragment editting	AMPLICON	GENOMIC	PCR	paired	ILLUMINA	HiSeq X Ten	PCR libraries from amplicons of the junctions of DNA fragment editting	fastq	ME_DUP_DELTA_re2_read1_a.fq	ME_DUP_DELTA_re2_read2_a.fq
ME_DUP_KA_re2_a	Wu_lab_0382	Deep sequencing of the junctions of DNA fragment editting	AMPLICON	GENOMIC	PCR	paired	ILLUMINA	HiSeq X Ten	PCR libraries from amplicons of the junctions of DNA fragment editting	fastq	ME_DUP_KA_re2_read1_a.fq	ME_DUP_KA_re2_read2_a.fq
ME_DUP_L_re2_a	Wu_lab_0383	Deep sequencing of the junctions of DNA fragment editting	AMPLICON	GENOMIC	PCR	paired	ILLUMINA	HiSeq X Ten	PCR libraries from amplicons of the junctions of DNA fragment editting	fastq	ME_DUP_L_re2_read1_a.fq	ME_DUP_L_re2_read2_a.fq
ME_DUP_MU_re2_a	Wu_lab_0384	Deep sequencing of the junctions of DNA fragment editting	AMPLICON	GENOMIC	PCR	paired	ILLUMINA	HiSeq X Ten	PCR libraries from amplicons of the junctions of DNA fragment editting	fastq	ME_DUP_MU_re2_read1_a.fq	ME_DUP_MU_re2_read2_a.fq
ME_DUP_Q_re2_a	Wu_lab_0385	Deep sequencing of the junctions of DNA fragment editting	AMPLICON	GENOMIC	PCR	paired	ILLUMINA	HiSeq X Ten	PCR libraries from amplicons of the junctions of DNA fragment editting	fastq	ME_DUP_Q_re2_read1_a.fq	ME_DUP_Q_re2_read2_a.fq
ME_VF_CTL_re2_a	Wu_lab_0386	Deep sequencing of the junctions of DNA fragment editting	AMPLICON	GENOMIC	PCR	paired	ILLUMINA	HiSeq X Ten	PCR libraries from amplicons of the junctions of DNA fragment editting	fastq	ME_VF_CTL_re2_read1_a.fq	ME_VF_CTL_re2_read2_a.fq
ME_VF_DELTA_re2_a	Wu_lab_0387	Deep sequencing of the junctions of DNA fragment editting	AMPLICON	GENOMIC	PCR	paired	ILLUMINA	HiSeq X Ten	PCR libraries from amplicons of the junctions of DNA fragment editting	fastq	ME_VF_DELTA_re2_read1_a.fq	ME_VF_DELTA_re2_read2_a.fq
ME_VF_KA_re2_a	Wu_lab_0388	Deep sequencing of the junctions of DNA fragment editting	AMPLICON	GENOMIC	PCR	paired	ILLUMINA	HiSeq X Ten	PCR libraries from amplicons of the junctions of DNA fragment editting	fastq	ME_VF_KA_re2_read1_a.fq	ME_VF_KA_re2_read2_a.fq
ME_VF_L_re2_a	Wu_lab_0389	Deep sequencing of the junctions of DNA fragment editting	AMPLICON	GENOMIC	PCR	paired	ILLUMINA	HiSeq X Ten	PCR libraries from amplicons of the junctions of DNA fragment editting	fastq	ME_VF_L_re2_read1_a.fq	ME_VF_L_re2_read2_a.fq
ME_VF_MU_re2_a	Wu_lab_0390	Deep sequencing of the junctions of DNA fragment editting	AMPLICON	GENOMIC	PCR	paired	ILLUMINA	HiSeq X Ten	PCR libraries from amplicons of the junctions of DNA fragment editting	fastq	ME_VF_MU_re2_read1_a.fq	ME_VF_MU_re2_read2_a.fq
ME_VF_Q_re2_a	Wu_lab_0391	Deep sequencing of the junctions of DNA fragment editting	AMPLICON	GENOMIC	PCR	paired	ILLUMINA	HiSeq X Ten	PCR libraries from amplicons of the junctions of DNA fragment editting	fastq	ME_VF_Q_re2_read1_a.fq	ME_VF_Q_re2_read2_a.fq
ME_VR_CTL_re2_a	Wu_lab_0392	Deep sequencing of the junctions of DNA fragment editting	AMPLICON	GENOMIC	PCR	paired	ILLUMINA	HiSeq X Ten	PCR libraries from amplicons of the junctions of DNA fragment editting	fastq	ME_VR_CTL_re2_read1_a.fq	ME_VR_CTL_re2_read2_a.fq
ME_VR_DELTA_re2_a	Wu_lab_0393	Deep sequencing of the junctions of DNA fragment editting	AMPLICON	GENOMIC	PCR	paired	ILLUMINA	HiSeq X Ten	PCR libraries from amplicons of the junctions of DNA fragment editting	fastq	ME_VR_DELTA_re2_read1_a.fq	ME_VR_DELTA_re2_read2_a.fq
ME_VR_KA_re2_a	Wu_lab_0394	Deep sequencing of the junctions of DNA fragment editting	AMPLICON	GENOMIC	PCR	paired	ILLUMINA	HiSeq X Ten	PCR libraries from amplicons of the junctions of DNA fragment editting	fastq	ME_VR_KA_re2_read1_a.fq	ME_VR_KA_re2_read2_a.fq
ME_VR_L_re2_a	Wu_lab_0395	Deep sequencing of the junctions of DNA fragment editting	AMPLICON	GENOMIC	PCR	paired	ILLUMINA	HiSeq X Ten	PCR libraries from amplicons of the junctions of DNA fragment editting	fastq	ME_VR_L_re2_read1_a.fq	ME_VR_L_re2_read2_a.fq
ME_VR_MU_re2_a	Wu_lab_0396	Deep sequencing of the junctions of DNA fragment editting	AMPLICON	GENOMIC	PCR	paired	ILLUMINA	HiSeq X Ten	PCR libraries from amplicons of the junctions of DNA fragment editting	fastq	ME_VR_MU_re2_read1_a.fq	ME_VR_MU_re2_read2_a.fq
ME_VR_Q_re2_a	Wu_lab_0397	Deep sequencing of the junctions of DNA fragment editting	AMPLICON	GENOMIC	PCR	paired	ILLUMINA	HiSeq X Ten	PCR libraries from amplicons of the junctions of DNA fragment editting	fastq	ME_VR_Q_re2_read1_a.fq	ME_VR_Q_re2_read2_a.fq
PA_DEL_CTL_re2_a	Wu_lab_0398	Deep sequencing of the junctions of DNA fragment editting	AMPLICON	GENOMIC	PCR	paired	ILLUMINA	HiSeq X Ten	PCR libraries from amplicons of the junctions of DNA fragment editting	fastq	PA_DEL_CTL_re2_read1_a.fq	PA_DEL_CTL_re2_read2_a.fq
PA_DEL_DELTA_re2_a	Wu_lab_0399	Deep sequencing of the junctions of DNA fragment editting	AMPLICON	GENOMIC	PCR	paired	ILLUMINA	HiSeq X Ten	PCR libraries from amplicons of the junctions of DNA fragment editting	fastq	PA_DEL_DELTA_re2_read1_a.fq	PA_DEL_DELTA_re2_read2_a.fq
PA_DEL_KA_re2_a	Wu_lab_0400	Deep sequencing of the junctions of DNA fragment editting	AMPLICON	GENOMIC	PCR	paired	ILLUMINA	HiSeq X Ten	PCR libraries from amplicons of the junctions of DNA fragment editting	fastq	PA_DEL_KA_re2_read1_a.fq	PA_DEL_KA_re2_read2_a.fq
PA_DEL_L_re2_a	Wu_lab_0401	Deep sequencing of the junctions of DNA fragment editting	AMPLICON	GENOMIC	PCR	paired	ILLUMINA	HiSeq X Ten	PCR libraries from amplicons of the junctions of DNA fragment editting	fastq	PA_DEL_L_re2_read1_a.fq	PA_DEL_L_re2_read2_a.fq
PA_DEL_MU_re2_a	Wu_lab_0402	Deep sequencing of the junctions of DNA fragment editting	AMPLICON	GENOMIC	PCR	paired	ILLUMINA	HiSeq X Ten	PCR libraries from amplicons of the junctions of DNA fragment editting	fastq	PA_DEL_MU_re2_read1_a.fq	PA_DEL_MU_re2_read2_a.fq
PA_DEL_Q_re2_a	Wu_lab_0403	Deep sequencing of the junctions of DNA fragment editting	AMPLICON	GENOMIC	PCR	paired	ILLUMINA	HiSeq X Ten	PCR libraries from amplicons of the junctions of DNA fragment editting	fastq	PA_DEL_Q_re2_read1_a.fq	PA_DEL_Q_re2_read2_a.fq
PA_DUP_CTL_re2_a	Wu_lab_0404	Deep sequencing of the junctions of DNA fragment editting	AMPLICON	GENOMIC	PCR	paired	ILLUMINA	HiSeq X Ten	PCR libraries from amplicons of the junctions of DNA fragment editting	fastq	PA_DUP_CTL_re2_read1_a.fq	PA_DUP_CTL_re2_read2_a.fq
PA_DUP_DELTA_re2_a	Wu_lab_0405	Deep sequencing of the junctions of DNA fragment editting	AMPLICON	GENOMIC	PCR	paired	ILLUMINA	HiSeq X Ten	PCR libraries from amplicons of the junctions of DNA fragment editting	fastq	PA_DUP_DELTA_re2_read1_a.fq	PA_DUP_DELTA_re2_read2_a.fq
PA_DUP_KA_re2_a	Wu_lab_0406	Deep sequencing of the junctions of DNA fragment editting	AMPLICON	GENOMIC	PCR	paired	ILLUMINA	HiSeq X Ten	PCR libraries from amplicons of the junctions of DNA fragment editting	fastq	PA_DUP_KA_re2_read1_a.fq	PA_DUP_KA_re2_read2_a.fq
PA_DUP_L_re2_a	Wu_lab_0407	Deep sequencing of the junctions of DNA fragment editting	AMPLICON	GENOMIC	PCR	paired	ILLUMINA	HiSeq X Ten	PCR libraries from amplicons of the junctions of DNA fragment editting	fastq	PA_DUP_L_re2_read1_a.fq	PA_DUP_L_re2_read2_a.fq
PA_DUP_MU_re2_a	Wu_lab_0408	Deep sequencing of the junctions of DNA fragment editting	AMPLICON	GENOMIC	PCR	paired	ILLUMINA	HiSeq X Ten	PCR libraries from amplicons of the junctions of DNA fragment editting	fastq	PA_DUP_MU_re2_read1_a.fq	PA_DUP_MU_re2_read2_a.fq
PA_DUP_Q_re2_a	Wu_lab_0409	Deep sequencing of the junctions of DNA fragment editting	AMPLICON	GENOMIC	PCR	paired	ILLUMINA	HiSeq X Ten	PCR libraries from amplicons of the junctions of DNA fragment editting	fastq	PA_DUP_Q_re2_read1_a.fq	PA_DUP_Q_re2_read2_a.fq
PA_VF_CTL_re2_a	Wu_lab_0410	Deep sequencing of the junctions of DNA fragment editting	AMPLICON	GENOMIC	PCR	paired	ILLUMINA	HiSeq X Ten	PCR libraries from amplicons of the junctions of DNA fragment editting	fastq	PA_VF_CTL_re2_read1_a.fq	PA_VF_CTL_re2_read2_a.fq
PA_VF_DELTA_re2_a	Wu_lab_0411	Deep sequencing of the junctions of DNA fragment editting	AMPLICON	GENOMIC	PCR	paired	ILLUMINA	HiSeq X Ten	PCR libraries from amplicons of the junctions of DNA fragment editting	fastq	PA_VF_DELTA_re2_read1_a.fq	PA_VF_DELTA_re2_read2_a.fq
PA_VF_KA_re2_a	Wu_lab_0412	Deep sequencing of the junctions of DNA fragment editting	AMPLICON	GENOMIC	PCR	paired	ILLUMINA	HiSeq X Ten	PCR libraries from amplicons of the junctions of DNA fragment editting	fastq	PA_VF_KA_re2_read1_a.fq	PA_VF_KA_re2_read2_a.fq
PA_VF_L_re2_a	Wu_lab_0413	Deep sequencing of the junctions of DNA fragment editting	AMPLICON	GENOMIC	PCR	paired	ILLUMINA	HiSeq X Ten	PCR libraries from amplicons of the junctions of DNA fragment editting	fastq	PA_VF_L_re2_read1_a.fq	PA_VF_L_re2_read2_a.fq
PA_VF_MU_re2_a	Wu_lab_0414	Deep sequencing of the junctions of DNA fragment editting	AMPLICON	GENOMIC	PCR	paired	ILLUMINA	HiSeq X Ten	PCR libraries from amplicons of the junctions of DNA fragment editting	fastq	PA_VF_MU_re2_read1_a.fq	PA_VF_MU_re2_read2_a.fq
PA_VF_Q_re2_a	Wu_lab_0415	Deep sequencing of the junctions of DNA fragment editting	AMPLICON	GENOMIC	PCR	paired	ILLUMINA	HiSeq X Ten	PCR libraries from amplicons of the junctions of DNA fragment editting	fastq	PA_VF_Q_re2_read1_a.fq	PA_VF_Q_re2_read2_a.fq
PA_VR_CTL_re2_a	Wu_lab_0416	Deep sequencing of the junctions of DNA fragment editting	AMPLICON	GENOMIC	PCR	paired	ILLUMINA	HiSeq X Ten	PCR libraries from amplicons of the junctions of DNA fragment editting	fastq	PA_VR_CTL_re2_read1_a.fq	PA_VR_CTL_re2_read2_a.fq
PA_VR_DELTA_re2_a	Wu_lab_0417	Deep sequencing of the junctions of DNA fragment editting	AMPLICON	GENOMIC	PCR	paired	ILLUMINA	HiSeq X Ten	PCR libraries from amplicons of the junctions of DNA fragment editting	fastq	PA_VR_DELTA_re2_read1_a.fq	PA_VR_DELTA_re2_read2_a.fq
PA_VR_KA_re2_a	Wu_lab_0418	Deep sequencing of the junctions of DNA fragment editting	AMPLICON	GENOMIC	PCR	paired	ILLUMINA	HiSeq X Ten	PCR libraries from amplicons of the junctions of DNA fragment editting	fastq	PA_VR_KA_re2_read1_a.fq	PA_VR_KA_re2_read2_a.fq
PA_VR_L_re2_a	Wu_lab_0419	Deep sequencing of the junctions of DNA fragment editting	AMPLICON	GENOMIC	PCR	paired	ILLUMINA	HiSeq X Ten	PCR libraries from amplicons of the junctions of DNA fragment editting	fastq	PA_VR_L_re2_read1_a.fq	PA_VR_L_re2_read2_a.fq
PA_VR_MU_re2_a	Wu_lab_0420	Deep sequencing of the junctions of DNA fragment editting	AMPLICON	GENOMIC	PCR	paired	ILLUMINA	HiSeq X Ten	PCR libraries from amplicons of the junctions of DNA fragment editting	fastq	PA_VR_MU_re2_read1_a.fq	PA_VR_MU_re2_read2_a.fq
PA_VR_Q_re2_a	Wu_lab_0421	Deep sequencing of the junctions of DNA fragment editting	AMPLICON	GENOMIC	PCR	paired	ILLUMINA	HiSeq X Ten	PCR libraries from amplicons of the junctions of DNA fragment editting	fastq	PA_VR_Q_re2_read1_a.fq	PA_VR_Q_re2_read2_a.fq
PR_DEL_CTL_re2_a	Wu_lab_0422	Deep sequencing of the junctions of DNA fragment editting	AMPLICON	GENOMIC	PCR	paired	ILLUMINA	HiSeq X Ten	PCR libraries from amplicons of the junctions of DNA fragment editting	fastq	PR_DEL_CTL_re2_read1_a.fq	PR_DEL_CTL_re2_read2_a.fq
PR_DEL_DELTA_re2_a	Wu_lab_0423	Deep sequencing of the junctions of DNA fragment editting	AMPLICON	GENOMIC	PCR	paired	ILLUMINA	HiSeq X Ten	PCR libraries from amplicons of the junctions of DNA fragment editting	fastq	PR_DEL_DELTA_re2_read1_a.fq	PR_DEL_DELTA_re2_read2_a.fq
PR_DEL_KA_re2_a	Wu_lab_0424	Deep sequencing of the junctions of DNA fragment editting	AMPLICON	GENOMIC	PCR	paired	ILLUMINA	HiSeq X Ten	PCR libraries from amplicons of the junctions of DNA fragment editting	fastq	PR_DEL_KA_re2_read1_a.fq	PR_DEL_KA_re2_read2_a.fq
PR_DEL_L_re2_a	Wu_lab_0425	Deep sequencing of the junctions of DNA fragment editting	AMPLICON	GENOMIC	PCR	paired	ILLUMINA	HiSeq X Ten	PCR libraries from amplicons of the junctions of DNA fragment editting	fastq	PR_DEL_L_re2_read1_a.fq	PR_DEL_L_re2_read2_a.fq
PR_DEL_MU_re2_a	Wu_lab_0426	Deep sequencing of the junctions of DNA fragment editting	AMPLICON	GENOMIC	PCR	paired	ILLUMINA	HiSeq X Ten	PCR libraries from amplicons of the junctions of DNA fragment editting	fastq	PR_DEL_MU_re2_read1_a.fq	PR_DEL_MU_re2_read2_a.fq
PR_DEL_Q_re2_a	Wu_lab_0427	Deep sequencing of the junctions of DNA fragment editting	AMPLICON	GENOMIC	PCR	paired	ILLUMINA	HiSeq X Ten	PCR libraries from amplicons of the junctions of DNA fragment editting	fastq	PR_DEL_Q_re2_read1_a.fq	PR_DEL_Q_re2_read2_a.fq
PR_DUP_CTL_re2_a	Wu_lab_0428	Deep sequencing of the junctions of DNA fragment editting	AMPLICON	GENOMIC	PCR	paired	ILLUMINA	HiSeq X Ten	PCR libraries from amplicons of the junctions of DNA fragment editting	fastq	PR_DUP_CTL_re2_read1_a.fq	PR_DUP_CTL_re2_read2_a.fq
PR_DUP_DELTA_re2_a	Wu_lab_0429	Deep sequencing of the junctions of DNA fragment editting	AMPLICON	GENOMIC	PCR	paired	ILLUMINA	HiSeq X Ten	PCR libraries from amplicons of the junctions of DNA fragment editting	fastq	PR_DUP_DELTA_re2_read1_a.fq	PR_DUP_DELTA_re2_read2_a.fq
PR_DUP_KA_re2_a	Wu_lab_0430	Deep sequencing of the junctions of DNA fragment editting	AMPLICON	GENOMIC	PCR	paired	ILLUMINA	HiSeq X Ten	PCR libraries from amplicons of the junctions of DNA fragment editting	fastq	PR_DUP_KA_re2_read1_a.fq	PR_DUP_KA_re2_read2_a.fq
PR_DUP_L_re2_a	Wu_lab_0431	Deep sequencing of the junctions of DNA fragment editting	AMPLICON	GENOMIC	PCR	paired	ILLUMINA	HiSeq X Ten	PCR libraries from amplicons of the junctions of DNA fragment editting	fastq	PR_DUP_L_re2_read1_a.fq	PR_DUP_L_re2_read2_a.fq
PR_DUP_MU_re2_a	Wu_lab_0432	Deep sequencing of the junctions of DNA fragment editting	AMPLICON	GENOMIC	PCR	paired	ILLUMINA	HiSeq X Ten	PCR libraries from amplicons of the junctions of DNA fragment editting	fastq	PR_DUP_MU_re2_read1_a.fq	PR_DUP_MU_re2_read2_a.fq
PR_DUP_Q_re2_a	Wu_lab_0433	Deep sequencing of the junctions of DNA fragment editting	AMPLICON	GENOMIC	PCR	paired	ILLUMINA	HiSeq X Ten	PCR libraries from amplicons of the junctions of DNA fragment editting	fastq	PR_DUP_Q_re2_read1_a.fq	PR_DUP_Q_re2_read2_a.fq
PR_VF_CTL_re2_a	Wu_lab_0434	Deep sequencing of the junctions of DNA fragment editting	AMPLICON	GENOMIC	PCR	paired	ILLUMINA	HiSeq X Ten	PCR libraries from amplicons of the junctions of DNA fragment editting	fastq	PR_VF_CTL_re2_read1_a.fq	PR_VF_CTL_re2_read2_a.fq
PR_VF_DELTA_re2_a	Wu_lab_0435	Deep sequencing of the junctions of DNA fragment editting	AMPLICON	GENOMIC	PCR	paired	ILLUMINA	HiSeq X Ten	PCR libraries from amplicons of the junctions of DNA fragment editting	fastq	PR_VF_DELTA_re2_read1_a.fq	PR_VF_DELTA_re2_read2_a.fq
PR_VF_KA_re2_a	Wu_lab_0436	Deep sequencing of the junctions of DNA fragment editting	AMPLICON	GENOMIC	PCR	paired	ILLUMINA	HiSeq X Ten	PCR libraries from amplicons of the junctions of DNA fragment editting	fastq	PR_VF_KA_re2_read1_a.fq	PR_VF_KA_re2_read2_a.fq
PR_VF_L_re2_a	Wu_lab_0437	Deep sequencing of the junctions of DNA fragment editting	AMPLICON	GENOMIC	PCR	paired	ILLUMINA	HiSeq X Ten	PCR libraries from amplicons of the junctions of DNA fragment editting	fastq	PR_VF_L_re2_read1_a.fq	PR_VF_L_re2_read2_a.fq
PR_VF_MU_re2_a	Wu_lab_0438	Deep sequencing of the junctions of DNA fragment editting	AMPLICON	GENOMIC	PCR	paired	ILLUMINA	HiSeq X Ten	PCR libraries from amplicons of the junctions of DNA fragment editting	fastq	PR_VF_MU_re2_read1_a.fq	PR_VF_MU_re2_read2_a.fq
PR_VF_Q_re2_a	Wu_lab_0439	Deep sequencing of the junctions of DNA fragment editting	AMPLICON	GENOMIC	PCR	paired	ILLUMINA	HiSeq X Ten	PCR libraries from amplicons of the junctions of DNA fragment editting	fastq	PR_VF_Q_re2_read1_a.fq	PR_VF_Q_re2_read2_a.fq
PR_VR_CTL_re2_a	Wu_lab_0440	Deep sequencing of the junctions of DNA fragment editting	AMPLICON	GENOMIC	PCR	paired	ILLUMINA	HiSeq X Ten	PCR libraries from amplicons of the junctions of DNA fragment editting	fastq	PR_VR_CTL_re2_read1_a.fq	PR_VR_CTL_re2_read2_a.fq
PR_VR_DELTA_re2_a	Wu_lab_0441	Deep sequencing of the junctions of DNA fragment editting	AMPLICON	GENOMIC	PCR	paired	ILLUMINA	HiSeq X Ten	PCR libraries from amplicons of the junctions of DNA fragment editting	fastq	PR_VR_DELTA_re2_read1_a.fq	PR_VR_DELTA_re2_read2_a.fq
PR_VR_KA_re2_a	Wu_lab_0442	Deep sequencing of the junctions of DNA fragment editting	AMPLICON	GENOMIC	PCR	paired	ILLUMINA	HiSeq X Ten	PCR libraries from amplicons of the junctions of DNA fragment editting	fastq	PR_VR_KA_re2_read1_a.fq	PR_VR_KA_re2_read2_a.fq
PR_VR_L_re2_a	Wu_lab_0443	Deep sequencing of the junctions of DNA fragment editting	AMPLICON	GENOMIC	PCR	paired	ILLUMINA	HiSeq X Ten	PCR libraries from amplicons of the junctions of DNA fragment editting	fastq	PR_VR_L_re2_read1_a.fq	PR_VR_L_re2_read2_a.fq
PR_VR_MU_re2_a	Wu_lab_0444	Deep sequencing of the junctions of DNA fragment editting	AMPLICON	GENOMIC	PCR	paired	ILLUMINA	HiSeq X Ten	PCR libraries from amplicons of the junctions of DNA fragment editting	fastq	PR_VR_MU_re2_read1_a.fq	PR_VR_MU_re2_read2_a.fq
PR_VR_Q_re2_a	Wu_lab_0445	Deep sequencing of the junctions of DNA fragment editting	AMPLICON	GENOMIC	PCR	paired	ILLUMINA	HiSeq X Ten	PCR libraries from amplicons of the junctions of DNA fragment editting	fastq	PR_VR_Q_re2_read1_a.fq	PR_VR_Q_re2_read2_a.fq
YY1_DEL_CTL_re2_a	Wu_lab_0446	Deep sequencing of the junctions of DNA fragment editting	AMPLICON	GENOMIC	PCR	paired	ILLUMINA	HiSeq X Ten	PCR libraries from amplicons of the junctions of DNA fragment editting	fastq	YY1_DEL_CTL_re2_read1_a.fq	YY1_DEL_CTL_re2_read2_a.fq
YY1_DEL_DELTA_re2_a	Wu_lab_0447	Deep sequencing of the junctions of DNA fragment editting	AMPLICON	GENOMIC	PCR	paired	ILLUMINA	HiSeq X Ten	PCR libraries from amplicons of the junctions of DNA fragment editting	fastq	YY1_DEL_DELTA_re2_read1_a.fq	YY1_DEL_DELTA_re2_read2_a.fq
YY1_DEL_KA_re2_a	Wu_lab_0448	Deep sequencing of the junctions of DNA fragment editting	AMPLICON	GENOMIC	PCR	paired	ILLUMINA	HiSeq X Ten	PCR libraries from amplicons of the junctions of DNA fragment editting	fastq	YY1_DEL_KA_re2_read1_a.fq	YY1_DEL_KA_re2_read2_a.fq
YY1_DEL_L_re2_a	Wu_lab_0449	Deep sequencing of the junctions of DNA fragment editting	AMPLICON	GENOMIC	PCR	paired	ILLUMINA	HiSeq X Ten	PCR libraries from amplicons of the junctions of DNA fragment editting	fastq	YY1_DEL_L_re2_read1_a.fq	YY1_DEL_L_re2_read2_a.fq
YY1_DEL_MU_re2_a	Wu_lab_0450	Deep sequencing of the junctions of DNA fragment editting	AMPLICON	GENOMIC	PCR	paired	ILLUMINA	HiSeq X Ten	PCR libraries from amplicons of the junctions of DNA fragment editting	fastq	YY1_DEL_MU_re2_read1_a.fq	YY1_DEL_MU_re2_read2_a.fq
YY1_DEL_Q_re2_a	Wu_lab_0451	Deep sequencing of the junctions of DNA fragment editting	AMPLICON	GENOMIC	PCR	paired	ILLUMINA	HiSeq X Ten	PCR libraries from amplicons of the junctions of DNA fragment editting	fastq	YY1_DEL_Q_re2_read1_a.fq	YY1_DEL_Q_re2_read2_a.fq
YY1_DUP_CTL_re2_a	Wu_lab_0452	Deep sequencing of the junctions of DNA fragment editting	AMPLICON	GENOMIC	PCR	paired	ILLUMINA	HiSeq X Ten	PCR libraries from amplicons of the junctions of DNA fragment editting	fastq	YY1_DUP_CTL_re2_read1_a.fq	YY1_DUP_CTL_re2_read2_a.fq
YY1_DUP_DELTA_re2_a	Wu_lab_0453	Deep sequencing of the junctions of DNA fragment editting	AMPLICON	GENOMIC	PCR	paired	ILLUMINA	HiSeq X Ten	PCR libraries from amplicons of the junctions of DNA fragment editting	fastq	YY1_DUP_DELTA_re2_read1_a.fq	YY1_DUP_DELTA_re2_read2_a.fq
YY1_DUP_KA_re2_a	Wu_lab_0454	Deep sequencing of the junctions of DNA fragment editting	AMPLICON	GENOMIC	PCR	paired	ILLUMINA	HiSeq X Ten	PCR libraries from amplicons of the junctions of DNA fragment editting	fastq	YY1_DUP_KA_re2_read1_a.fq	YY1_DUP_KA_re2_read2_a.fq
YY1_DUP_L_re2_a	Wu_lab_0455	Deep sequencing of the junctions of DNA fragment editting	AMPLICON	GENOMIC	PCR	paired	ILLUMINA	HiSeq X Ten	PCR libraries from amplicons of the junctions of DNA fragment editting	fastq	YY1_DUP_L_re2_read1_a.fq	YY1_DUP_L_re2_read2_a.fq
YY1_DUP_MU_re2_a	Wu_lab_0456	Deep sequencing of the junctions of DNA fragment editting	AMPLICON	GENOMIC	PCR	paired	ILLUMINA	HiSeq X Ten	PCR libraries from amplicons of the junctions of DNA fragment editting	fastq	YY1_DUP_MU_re2_read1_a.fq	YY1_DUP_MU_re2_read2_a.fq
YY1_DUP_Q_re2_a	Wu_lab_0457	Deep sequencing of the junctions of DNA fragment editting	AMPLICON	GENOMIC	PCR	paired	ILLUMINA	HiSeq X Ten	PCR libraries from amplicons of the junctions of DNA fragment editting	fastq	YY1_DUP_Q_re2_read1_a.fq	YY1_DUP_Q_re2_read2_a.fq
YY1_VF_CTL_re2_a	Wu_lab_0458	Deep sequencing of the junctions of DNA fragment editting	AMPLICON	GENOMIC	PCR	paired	ILLUMINA	HiSeq X Ten	PCR libraries from amplicons of the junctions of DNA fragment editting	fastq	YY1_VF_CTL_re2_read1_a.fq	YY1_VF_CTL_re2_read2_a.fq
YY1_VF_DELTA_re2_a	Wu_lab_0459	Deep sequencing of the junctions of DNA fragment editting	AMPLICON	GENOMIC	PCR	paired	ILLUMINA	HiSeq X Ten	PCR libraries from amplicons of the junctions of DNA fragment editting	fastq	YY1_VF_DELTA_re2_read1_a.fq	YY1_VF_DELTA_re2_read2_a.fq
YY1_VF_KA_re2_a	Wu_lab_0460	Deep sequencing of the junctions of DNA fragment editting	AMPLICON	GENOMIC	PCR	paired	ILLUMINA	HiSeq X Ten	PCR libraries from amplicons of the junctions of DNA fragment editting	fastq	YY1_VF_KA_re2_read1_a.fq	YY1_VF_KA_re2_read2_a.fq
YY1_VF_L_re2_a	Wu_lab_0461	Deep sequencing of the junctions of DNA fragment editting	AMPLICON	GENOMIC	PCR	paired	ILLUMINA	HiSeq X Ten	PCR libraries from amplicons of the junctions of DNA fragment editting	fastq	YY1_VF_L_re2_read1_a.fq	YY1_VF_L_re2_read2_a.fq
YY1_VF_MU_re2_a	Wu_lab_0462	Deep sequencing of the junctions of DNA fragment editting	AMPLICON	GENOMIC	PCR	paired	ILLUMINA	HiSeq X Ten	PCR libraries from amplicons of the junctions of DNA fragment editting	fastq	YY1_VF_MU_re2_read1_a.fq	YY1_VF_MU_re2_read2_a.fq
YY1_VF_Q_re2_a	Wu_lab_0463	Deep sequencing of the junctions of DNA fragment editting	AMPLICON	GENOMIC	PCR	paired	ILLUMINA	HiSeq X Ten	PCR libraries from amplicons of the junctions of DNA fragment editting	fastq	YY1_VF_Q_re2_read1_a.fq	YY1_VF_Q_re2_read2_a.fq
YY1_VR_CTL_re2_a	Wu_lab_0464	Deep sequencing of the junctions of DNA fragment editting	AMPLICON	GENOMIC	PCR	paired	ILLUMINA	HiSeq X Ten	PCR libraries from amplicons of the junctions of DNA fragment editting	fastq	YY1_VR_CTL_re2_read1_a.fq	YY1_VR_CTL_re2_read2_a.fq
YY1_VR_DELTA_re2_a	Wu_lab_0465	Deep sequencing of the junctions of DNA fragment editting	AMPLICON	GENOMIC	PCR	paired	ILLUMINA	HiSeq X Ten	PCR libraries from amplicons of the junctions of DNA fragment editting	fastq	YY1_VR_DELTA_re2_read1_a.fq	YY1_VR_DELTA_re2_read2_a.fq
YY1_VR_KA_re2_a	Wu_lab_0466	Deep sequencing of the junctions of DNA fragment editting	AMPLICON	GENOMIC	PCR	paired	ILLUMINA	HiSeq X Ten	PCR libraries from amplicons of the junctions of DNA fragment editting	fastq	YY1_VR_KA_re2_read1_a.fq	YY1_VR_KA_re2_read2_a.fq
YY1_VR_L_re2_a	Wu_lab_0467	Deep sequencing of the junctions of DNA fragment editting	AMPLICON	GENOMIC	PCR	paired	ILLUMINA	HiSeq X Ten	PCR libraries from amplicons of the junctions of DNA fragment editting	fastq	YY1_VR_L_re2_read1_a.fq	YY1_VR_L_re2_read2_a.fq
YY1_VR_MU_re2_a	Wu_lab_0468	Deep sequencing of the junctions of DNA fragment editting	AMPLICON	GENOMIC	PCR	paired	ILLUMINA	HiSeq X Ten	PCR libraries from amplicons of the junctions of DNA fragment editting	fastq	YY1_VR_MU_re2_read1_a.fq	YY1_VR_MU_re2_read2_a.fq
YY1_VR_Q_re2_a	Wu_lab_0469	Deep sequencing of the junctions of DNA fragment editting	AMPLICON	GENOMIC	PCR	paired	ILLUMINA	HiSeq X Ten	PCR libraries from amplicons of the junctions of DNA fragment editting	fastq	YY1_VR_Q_re2_read1_a.fq	YY1_VR_Q_re2_read2_a.fq
MA_DEL_CTL_re3_a	Wu_lab_0470	Deep sequencing of the junctions of DNA fragment editting	AMPLICON	GENOMIC	PCR	paired	ILLUMINA	HiSeq X Ten	PCR libraries from amplicons of the junctions of DNA fragment editting	fastq	MA_DEL_CTL_re3_read1_a.fq	MA_DEL_CTL_re3_read2_a.fq
MA_DEL_DELTA_re3_a	Wu_lab_0471	Deep sequencing of the junctions of DNA fragment editting	AMPLICON	GENOMIC	PCR	paired	ILLUMINA	HiSeq X Ten	PCR libraries from amplicons of the junctions of DNA fragment editting	fastq	MA_DEL_DELTA_re3_read1_a.fq	MA_DEL_DELTA_re3_read2_a.fq
MA_DEL_KA_re3_a	Wu_lab_0472	Deep sequencing of the junctions of DNA fragment editting	AMPLICON	GENOMIC	PCR	paired	ILLUMINA	HiSeq X Ten	PCR libraries from amplicons of the junctions of DNA fragment editting	fastq	MA_DEL_KA_re3_read1_a.fq	MA_DEL_KA_re3_read2_a.fq
MA_DEL_L_re3_a	Wu_lab_0473	Deep sequencing of the junctions of DNA fragment editting	AMPLICON	GENOMIC	PCR	paired	ILLUMINA	HiSeq X Ten	PCR libraries from amplicons of the junctions of DNA fragment editting	fastq	MA_DEL_L_re3_read1_a.fq	MA_DEL_L_re3_read2_a.fq
MA_DEL_MU_re3_a	Wu_lab_0474	Deep sequencing of the junctions of DNA fragment editting	AMPLICON	GENOMIC	PCR	paired	ILLUMINA	HiSeq X Ten	PCR libraries from amplicons of the junctions of DNA fragment editting	fastq	MA_DEL_MU_re3_read1_a.fq	MA_DEL_MU_re3_read2_a.fq
MA_DEL_Q_re3_a	Wu_lab_0475	Deep sequencing of the junctions of DNA fragment editting	AMPLICON	GENOMIC	PCR	paired	ILLUMINA	HiSeq X Ten	PCR libraries from amplicons of the junctions of DNA fragment editting	fastq	MA_DEL_Q_re3_read1_a.fq	MA_DEL_Q_re3_read2_a.fq
MA_DUP_CTL_re3_a	Wu_lab_0476	Deep sequencing of the junctions of DNA fragment editting	AMPLICON	GENOMIC	PCR	paired	ILLUMINA	HiSeq X Ten	PCR libraries from amplicons of the junctions of DNA fragment editting	fastq	MA_DUP_CTL_re3_read1_a.fq	MA_DUP_CTL_re3_read2_a.fq
MA_DUP_DELTA_re3_a	Wu_lab_0477	Deep sequencing of the junctions of DNA fragment editting	AMPLICON	GENOMIC	PCR	paired	ILLUMINA	HiSeq X Ten	PCR libraries from amplicons of the junctions of DNA fragment editting	fastq	MA_DUP_DELTA_re3_read1_a.fq	MA_DUP_DELTA_re3_read2_a.fq
MA_DUP_KA_re3_a	Wu_lab_0478	Deep sequencing of the junctions of DNA fragment editting	AMPLICON	GENOMIC	PCR	paired	ILLUMINA	HiSeq X Ten	PCR libraries from amplicons of the junctions of DNA fragment editting	fastq	MA_DUP_KA_re3_read1_a.fq	MA_DUP_KA_re3_read2_a.fq
MA_DUP_L_re3_a	Wu_lab_0479	Deep sequencing of the junctions of DNA fragment editting	AMPLICON	GENOMIC	PCR	paired	ILLUMINA	HiSeq X Ten	PCR libraries from amplicons of the junctions of DNA fragment editting	fastq	MA_DUP_L_re3_read1_a.fq	MA_DUP_L_re3_read2_a.fq
MA_DUP_MU_re3_a	Wu_lab_0480	Deep sequencing of the junctions of DNA fragment editting	AMPLICON	GENOMIC	PCR	paired	ILLUMINA	HiSeq X Ten	PCR libraries from amplicons of the junctions of DNA fragment editting	fastq	MA_DUP_MU_re3_read1_a.fq	MA_DUP_MU_re3_read2_a.fq
MA_DUP_Q_re3_a	Wu_lab_0481	Deep sequencing of the junctions of DNA fragment editting	AMPLICON	GENOMIC	PCR	paired	ILLUMINA	HiSeq X Ten	PCR libraries from amplicons of the junctions of DNA fragment editting	fastq	MA_DUP_Q_re3_read1_a.fq	MA_DUP_Q_re3_read2_a.fq
MA_VF_CTL_re3_a	Wu_lab_0482	Deep sequencing of the junctions of DNA fragment editting	AMPLICON	GENOMIC	PCR	paired	ILLUMINA	HiSeq X Ten	PCR libraries from amplicons of the junctions of DNA fragment editting	fastq	MA_VF_CTL_re3_read1_a.fq	MA_VF_CTL_re3_read2_a.fq
MA_VF_DELTA_re3_a	Wu_lab_0483	Deep sequencing of the junctions of DNA fragment editting	AMPLICON	GENOMIC	PCR	paired	ILLUMINA	HiSeq X Ten	PCR libraries from amplicons of the junctions of DNA fragment editting	fastq	MA_VF_DELTA_re3_read1_a.fq	MA_VF_DELTA_re3_read2_a.fq
MA_VF_KA_re3_a	Wu_lab_0484	Deep sequencing of the junctions of DNA fragment editting	AMPLICON	GENOMIC	PCR	paired	ILLUMINA	HiSeq X Ten	PCR libraries from amplicons of the junctions of DNA fragment editting	fastq	MA_VF_KA_re3_read1_a.fq	MA_VF_KA_re3_read2_a.fq
MA_VF_L_re3_a	Wu_lab_0485	Deep sequencing of the junctions of DNA fragment editting	AMPLICON	GENOMIC	PCR	paired	ILLUMINA	HiSeq X Ten	PCR libraries from amplicons of the junctions of DNA fragment editting	fastq	MA_VF_L_re3_read1_a.fq	MA_VF_L_re3_read2_a.fq
MA_VF_MU_re3_a	Wu_lab_0486	Deep sequencing of the junctions of DNA fragment editting	AMPLICON	GENOMIC	PCR	paired	ILLUMINA	HiSeq X Ten	PCR libraries from amplicons of the junctions of DNA fragment editting	fastq	MA_VF_MU_re3_read1_a.fq	MA_VF_MU_re3_read2_a.fq
MA_VF_Q_re3_a	Wu_lab_0487	Deep sequencing of the junctions of DNA fragment editting	AMPLICON	GENOMIC	PCR	paired	ILLUMINA	HiSeq X Ten	PCR libraries from amplicons of the junctions of DNA fragment editting	fastq	MA_VF_Q_re3_read1_a.fq	MA_VF_Q_re3_read2_a.fq
MA_VR_CTL_re3_a	Wu_lab_0488	Deep sequencing of the junctions of DNA fragment editting	AMPLICON	GENOMIC	PCR	paired	ILLUMINA	HiSeq X Ten	PCR libraries from amplicons of the junctions of DNA fragment editting	fastq	MA_VR_CTL_re3_read1_a.fq	MA_VR_CTL_re3_read2_a.fq
MA_VR_DELTA_re3_a	Wu_lab_0489	Deep sequencing of the junctions of DNA fragment editting	AMPLICON	GENOMIC	PCR	paired	ILLUMINA	HiSeq X Ten	PCR libraries from amplicons of the junctions of DNA fragment editting	fastq	MA_VR_DELTA_re3_read1_a.fq	MA_VR_DELTA_re3_read2_a.fq
MA_VR_KA_re3_a	Wu_lab_0490	Deep sequencing of the junctions of DNA fragment editting	AMPLICON	GENOMIC	PCR	paired	ILLUMINA	HiSeq X Ten	PCR libraries from amplicons of the junctions of DNA fragment editting	fastq	MA_VR_KA_re3_read1_a.fq	MA_VR_KA_re3_read2_a.fq
MA_VR_L_re3_a	Wu_lab_0491	Deep sequencing of the junctions of DNA fragment editting	AMPLICON	GENOMIC	PCR	paired	ILLUMINA	HiSeq X Ten	PCR libraries from amplicons of the junctions of DNA fragment editting	fastq	MA_VR_L_re3_read1_a.fq	MA_VR_L_re3_read2_a.fq
MA_VR_MU_re3_a	Wu_lab_0492	Deep sequencing of the junctions of DNA fragment editting	AMPLICON	GENOMIC	PCR	paired	ILLUMINA	HiSeq X Ten	PCR libraries from amplicons of the junctions of DNA fragment editting	fastq	MA_VR_MU_re3_read1_a.fq	MA_VR_MU_re3_read2_a.fq
MA_VR_Q_re3_a	Wu_lab_0493	Deep sequencing of the junctions of DNA fragment editting	AMPLICON	GENOMIC	PCR	paired	ILLUMINA	HiSeq X Ten	PCR libraries from amplicons of the junctions of DNA fragment editting	fastq	MA_VR_Q_re3_read1_a.fq	MA_VR_Q_re3_read2_a.fq
ME_DEL_CTL_re3_a	Wu_lab_0494	Deep sequencing of the junctions of DNA fragment editting	AMPLICON	GENOMIC	PCR	paired	ILLUMINA	HiSeq X Ten	PCR libraries from amplicons of the junctions of DNA fragment editting	fastq	ME_DEL_CTL_re3_read1_a.fq	ME_DEL_CTL_re3_read2_a.fq
ME_DEL_DELTA_re3_a	Wu_lab_0495	Deep sequencing of the junctions of DNA fragment editting	AMPLICON	GENOMIC	PCR	paired	ILLUMINA	HiSeq X Ten	PCR libraries from amplicons of the junctions of DNA fragment editting	fastq	ME_DEL_DELTA_re3_read1_a.fq	ME_DEL_DELTA_re3_read2_a.fq
ME_DEL_KA_re3_a	Wu_lab_0496	Deep sequencing of the junctions of DNA fragment editting	AMPLICON	GENOMIC	PCR	paired	ILLUMINA	HiSeq X Ten	PCR libraries from amplicons of the junctions of DNA fragment editting	fastq	ME_DEL_KA_re3_read1_a.fq	ME_DEL_KA_re3_read2_a.fq
ME_DEL_L_re3_a	Wu_lab_0497	Deep sequencing of the junctions of DNA fragment editting	AMPLICON	GENOMIC	PCR	paired	ILLUMINA	HiSeq X Ten	PCR libraries from amplicons of the junctions of DNA fragment editting	fastq	ME_DEL_L_re3_read1_a.fq	ME_DEL_L_re3_read2_a.fq
ME_DEL_MU_re3_a	Wu_lab_0498	Deep sequencing of the junctions of DNA fragment editting	AMPLICON	GENOMIC	PCR	paired	ILLUMINA	HiSeq X Ten	PCR libraries from amplicons of the junctions of DNA fragment editting	fastq	ME_DEL_MU_re3_read1_a.fq	ME_DEL_MU_re3_read2_a.fq
ME_DEL_Q_re3_a	Wu_lab_0499	Deep sequencing of the junctions of DNA fragment editting	AMPLICON	GENOMIC	PCR	paired	ILLUMINA	HiSeq X Ten	PCR libraries from amplicons of the junctions of DNA fragment editting	fastq	ME_DEL_Q_re3_read1_a.fq	ME_DEL_Q_re3_read2_a.fq
ME_DUP_CTL_re3_a	Wu_lab_0500	Deep sequencing of the junctions of DNA fragment editting	AMPLICON	GENOMIC	PCR	paired	ILLUMINA	HiSeq X Ten	PCR libraries from amplicons of the junctions of DNA fragment editting	fastq	ME_DUP_CTL_re3_read1_a.fq	ME_DUP_CTL_re3_read2_a.fq
ME_DUP_DELTA_re3_a	Wu_lab_0501	Deep sequencing of the junctions of DNA fragment editting	AMPLICON	GENOMIC	PCR	paired	ILLUMINA	HiSeq X Ten	PCR libraries from amplicons of the junctions of DNA fragment editting	fastq	ME_DUP_DELTA_re3_read1_a.fq	ME_DUP_DELTA_re3_read2_a.fq
ME_DUP_KA_re3_a	Wu_lab_0502	Deep sequencing of the junctions of DNA fragment editting	AMPLICON	GENOMIC	PCR	paired	ILLUMINA	HiSeq X Ten	PCR libraries from amplicons of the junctions of DNA fragment editting	fastq	ME_DUP_KA_re3_read1_a.fq	ME_DUP_KA_re3_read2_a.fq
ME_DUP_L_re3_a	Wu_lab_0503	Deep sequencing of the junctions of DNA fragment editting	AMPLICON	GENOMIC	PCR	paired	ILLUMINA	HiSeq X Ten	PCR libraries from amplicons of the junctions of DNA fragment editting	fastq	ME_DUP_L_re3_read1_a.fq	ME_DUP_L_re3_read2_a.fq
ME_DUP_MU_re3_a	Wu_lab_0504	Deep sequencing of the junctions of DNA fragment editting	AMPLICON	GENOMIC	PCR	paired	ILLUMINA	HiSeq X Ten	PCR libraries from amplicons of the junctions of DNA fragment editting	fastq	ME_DUP_MU_re3_read1_a.fq	ME_DUP_MU_re3_read2_a.fq
ME_DUP_Q_re3_a	Wu_lab_0505	Deep sequencing of the junctions of DNA fragment editting	AMPLICON	GENOMIC	PCR	paired	ILLUMINA	HiSeq X Ten	PCR libraries from amplicons of the junctions of DNA fragment editting	fastq	ME_DUP_Q_re3_read1_a.fq	ME_DUP_Q_re3_read2_a.fq
ME_VF_CTL_re3_a	Wu_lab_0506	Deep sequencing of the junctions of DNA fragment editting	AMPLICON	GENOMIC	PCR	paired	ILLUMINA	HiSeq X Ten	PCR libraries from amplicons of the junctions of DNA fragment editting	fastq	ME_VF_CTL_re3_read1_a.fq	ME_VF_CTL_re3_read2_a.fq
ME_VF_DELTA_re3_a	Wu_lab_0507	Deep sequencing of the junctions of DNA fragment editting	AMPLICON	GENOMIC	PCR	paired	ILLUMINA	HiSeq X Ten	PCR libraries from amplicons of the junctions of DNA fragment editting	fastq	ME_VF_DELTA_re3_read1_a.fq	ME_VF_DELTA_re3_read2_a.fq
ME_VF_KA_re3_a	Wu_lab_0508	Deep sequencing of the junctions of DNA fragment editting	AMPLICON	GENOMIC	PCR	paired	ILLUMINA	HiSeq X Ten	PCR libraries from amplicons of the junctions of DNA fragment editting	fastq	ME_VF_KA_re3_read1_a.fq	ME_VF_KA_re3_read2_a.fq
ME_VF_L_re3_a	Wu_lab_0509	Deep sequencing of the junctions of DNA fragment editting	AMPLICON	GENOMIC	PCR	paired	ILLUMINA	HiSeq X Ten	PCR libraries from amplicons of the junctions of DNA fragment editting	fastq	ME_VF_L_re3_read1_a.fq	ME_VF_L_re3_read2_a.fq
ME_VF_MU_re3_a	Wu_lab_0510	Deep sequencing of the junctions of DNA fragment editting	AMPLICON	GENOMIC	PCR	paired	ILLUMINA	HiSeq X Ten	PCR libraries from amplicons of the junctions of DNA fragment editting	fastq	ME_VF_MU_re3_read1_a.fq	ME_VF_MU_re3_read2_a.fq
ME_VF_Q_re3_a	Wu_lab_0511	Deep sequencing of the junctions of DNA fragment editting	AMPLICON	GENOMIC	PCR	paired	ILLUMINA	HiSeq X Ten	PCR libraries from amplicons of the junctions of DNA fragment editting	fastq	ME_VF_Q_re3_read1_a.fq	ME_VF_Q_re3_read2_a.fq
ME_VR_CTL_re3_a	Wu_lab_0512	Deep sequencing of the junctions of DNA fragment editting	AMPLICON	GENOMIC	PCR	paired	ILLUMINA	HiSeq X Ten	PCR libraries from amplicons of the junctions of DNA fragment editting	fastq	ME_VR_CTL_re3_read1_a.fq	ME_VR_CTL_re3_read2_a.fq
ME_VR_DELTA_re3_a	Wu_lab_0513	Deep sequencing of the junctions of DNA fragment editting	AMPLICON	GENOMIC	PCR	paired	ILLUMINA	HiSeq X Ten	PCR libraries from amplicons of the junctions of DNA fragment editting	fastq	ME_VR_DELTA_re3_read1_a.fq	ME_VR_DELTA_re3_read2_a.fq
ME_VR_KA_re3_a	Wu_lab_0514	Deep sequencing of the junctions of DNA fragment editting	AMPLICON	GENOMIC	PCR	paired	ILLUMINA	HiSeq X Ten	PCR libraries from amplicons of the junctions of DNA fragment editting	fastq	ME_VR_KA_re3_read1_a.fq	ME_VR_KA_re3_read2_a.fq
ME_VR_L_re3_a	Wu_lab_0515	Deep sequencing of the junctions of DNA fragment editting	AMPLICON	GENOMIC	PCR	paired	ILLUMINA	HiSeq X Ten	PCR libraries from amplicons of the junctions of DNA fragment editting	fastq	ME_VR_L_re3_read1_a.fq	ME_VR_L_re3_read2_a.fq
ME_VR_MU_re3_a	Wu_lab_0516	Deep sequencing of the junctions of DNA fragment editting	AMPLICON	GENOMIC	PCR	paired	ILLUMINA	HiSeq X Ten	PCR libraries from amplicons of the junctions of DNA fragment editting	fastq	ME_VR_MU_re3_read1_a.fq	ME_VR_MU_re3_read2_a.fq
ME_VR_Q_re3_a	Wu_lab_0517	Deep sequencing of the junctions of DNA fragment editting	AMPLICON	GENOMIC	PCR	paired	ILLUMINA	HiSeq X Ten	PCR libraries from amplicons of the junctions of DNA fragment editting	fastq	ME_VR_Q_re3_read1_a.fq	ME_VR_Q_re3_read2_a.fq
PA_DEL_CTL_re3_a	Wu_lab_0518	Deep sequencing of the junctions of DNA fragment editting	AMPLICON	GENOMIC	PCR	paired	ILLUMINA	HiSeq X Ten	PCR libraries from amplicons of the junctions of DNA fragment editting	fastq	PA_DEL_CTL_re3_read1_a.fq	PA_DEL_CTL_re3_read2_a.fq
PA_DEL_DELTA_re3_a	Wu_lab_0519	Deep sequencing of the junctions of DNA fragment editting	AMPLICON	GENOMIC	PCR	paired	ILLUMINA	HiSeq X Ten	PCR libraries from amplicons of the junctions of DNA fragment editting	fastq	PA_DEL_DELTA_re3_read1_a.fq	PA_DEL_DELTA_re3_read2_a.fq
PA_DEL_KA_re3_a	Wu_lab_0520	Deep sequencing of the junctions of DNA fragment editting	AMPLICON	GENOMIC	PCR	paired	ILLUMINA	HiSeq X Ten	PCR libraries from amplicons of the junctions of DNA fragment editting	fastq	PA_DEL_KA_re3_read1_a.fq	PA_DEL_KA_re3_read2_a.fq
PA_DEL_L_re3_a	Wu_lab_0521	Deep sequencing of the junctions of DNA fragment editting	AMPLICON	GENOMIC	PCR	paired	ILLUMINA	HiSeq X Ten	PCR libraries from amplicons of the junctions of DNA fragment editting	fastq	PA_DEL_L_re3_read1_a.fq	PA_DEL_L_re3_read2_a.fq
PA_DEL_MU_re3_a	Wu_lab_0522	Deep sequencing of the junctions of DNA fragment editting	AMPLICON	GENOMIC	PCR	paired	ILLUMINA	HiSeq X Ten	PCR libraries from amplicons of the junctions of DNA fragment editting	fastq	PA_DEL_MU_re3_read1_a.fq	PA_DEL_MU_re3_read2_a.fq
PA_DEL_Q_re3_a	Wu_lab_0523	Deep sequencing of the junctions of DNA fragment editting	AMPLICON	GENOMIC	PCR	paired	ILLUMINA	HiSeq X Ten	PCR libraries from amplicons of the junctions of DNA fragment editting	fastq	PA_DEL_Q_re3_read1_a.fq	PA_DEL_Q_re3_read2_a.fq
PA_DUP_CTL_re3_a	Wu_lab_0524	Deep sequencing of the junctions of DNA fragment editting	AMPLICON	GENOMIC	PCR	paired	ILLUMINA	HiSeq X Ten	PCR libraries from amplicons of the junctions of DNA fragment editting	fastq	PA_DUP_CTL_re3_read1_a.fq	PA_DUP_CTL_re3_read2_a.fq
PA_DUP_DELTA_re3_a	Wu_lab_0525	Deep sequencing of the junctions of DNA fragment editting	AMPLICON	GENOMIC	PCR	paired	ILLUMINA	HiSeq X Ten	PCR libraries from amplicons of the junctions of DNA fragment editting	fastq	PA_DUP_DELTA_re3_read1_a.fq	PA_DUP_DELTA_re3_read2_a.fq
PA_DUP_KA_re3_a	Wu_lab_0526	Deep sequencing of the junctions of DNA fragment editting	AMPLICON	GENOMIC	PCR	paired	ILLUMINA	HiSeq X Ten	PCR libraries from amplicons of the junctions of DNA fragment editting	fastq	PA_DUP_KA_re3_read1_a.fq	PA_DUP_KA_re3_read2_a.fq
PA_DUP_L_re3_a	Wu_lab_0527	Deep sequencing of the junctions of DNA fragment editting	AMPLICON	GENOMIC	PCR	paired	ILLUMINA	HiSeq X Ten	PCR libraries from amplicons of the junctions of DNA fragment editting	fastq	PA_DUP_L_re3_read1_a.fq	PA_DUP_L_re3_read2_a.fq
PA_DUP_MU_re3_a	Wu_lab_0528	Deep sequencing of the junctions of DNA fragment editting	AMPLICON	GENOMIC	PCR	paired	ILLUMINA	HiSeq X Ten	PCR libraries from amplicons of the junctions of DNA fragment editting	fastq	PA_DUP_MU_re3_read1_a.fq	PA_DUP_MU_re3_read2_a.fq
PA_DUP_Q_re3_a	Wu_lab_0529	Deep sequencing of the junctions of DNA fragment editting	AMPLICON	GENOMIC	PCR	paired	ILLUMINA	HiSeq X Ten	PCR libraries from amplicons of the junctions of DNA fragment editting	fastq	PA_DUP_Q_re3_read1_a.fq	PA_DUP_Q_re3_read2_a.fq
PA_VF_CTL_re3_a	Wu_lab_0530	Deep sequencing of the junctions of DNA fragment editting	AMPLICON	GENOMIC	PCR	paired	ILLUMINA	HiSeq X Ten	PCR libraries from amplicons of the junctions of DNA fragment editting	fastq	PA_VF_CTL_re3_read1_a.fq	PA_VF_CTL_re3_read2_a.fq
PA_VF_DELTA_re3_a	Wu_lab_0531	Deep sequencing of the junctions of DNA fragment editting	AMPLICON	GENOMIC	PCR	paired	ILLUMINA	HiSeq X Ten	PCR libraries from amplicons of the junctions of DNA fragment editting	fastq	PA_VF_DELTA_re3_read1_a.fq	PA_VF_DELTA_re3_read2_a.fq
PA_VF_KA_re3_a	Wu_lab_0532	Deep sequencing of the junctions of DNA fragment editting	AMPLICON	GENOMIC	PCR	paired	ILLUMINA	HiSeq X Ten	PCR libraries from amplicons of the junctions of DNA fragment editting	fastq	PA_VF_KA_re3_read1_a.fq	PA_VF_KA_re3_read2_a.fq
PA_VF_L_re3_a	Wu_lab_0533	Deep sequencing of the junctions of DNA fragment editting	AMPLICON	GENOMIC	PCR	paired	ILLUMINA	HiSeq X Ten	PCR libraries from amplicons of the junctions of DNA fragment editting	fastq	PA_VF_L_re3_read1_a.fq	PA_VF_L_re3_read2_a.fq
PA_VF_MU_re3_a	Wu_lab_0534	Deep sequencing of the junctions of DNA fragment editting	AMPLICON	GENOMIC	PCR	paired	ILLUMINA	HiSeq X Ten	PCR libraries from amplicons of the junctions of DNA fragment editting	fastq	PA_VF_MU_re3_read1_a.fq	PA_VF_MU_re3_read2_a.fq
PA_VF_Q_re3_a	Wu_lab_0535	Deep sequencing of the junctions of DNA fragment editting	AMPLICON	GENOMIC	PCR	paired	ILLUMINA	HiSeq X Ten	PCR libraries from amplicons of the junctions of DNA fragment editting	fastq	PA_VF_Q_re3_read1_a.fq	PA_VF_Q_re3_read2_a.fq
PA_VR_CTL_re3_a	Wu_lab_0536	Deep sequencing of the junctions of DNA fragment editting	AMPLICON	GENOMIC	PCR	paired	ILLUMINA	HiSeq X Ten	PCR libraries from amplicons of the junctions of DNA fragment editting	fastq	PA_VR_CTL_re3_read1_a.fq	PA_VR_CTL_re3_read2_a.fq
PA_VR_DELTA_re3_a	Wu_lab_0537	Deep sequencing of the junctions of DNA fragment editting	AMPLICON	GENOMIC	PCR	paired	ILLUMINA	HiSeq X Ten	PCR libraries from amplicons of the junctions of DNA fragment editting	fastq	PA_VR_DELTA_re3_read1_a.fq	PA_VR_DELTA_re3_read2_a.fq
PA_VR_KA_re3_a	Wu_lab_0538	Deep sequencing of the junctions of DNA fragment editting	AMPLICON	GENOMIC	PCR	paired	ILLUMINA	HiSeq X Ten	PCR libraries from amplicons of the junctions of DNA fragment editting	fastq	PA_VR_KA_re3_read1_a.fq	PA_VR_KA_re3_read2_a.fq
PA_VR_L_re3_a	Wu_lab_0539	Deep sequencing of the junctions of DNA fragment editting	AMPLICON	GENOMIC	PCR	paired	ILLUMINA	HiSeq X Ten	PCR libraries from amplicons of the junctions of DNA fragment editting	fastq	PA_VR_L_re3_read1_a.fq	PA_VR_L_re3_read2_a.fq
PA_VR_MU_re3_a	Wu_lab_0540	Deep sequencing of the junctions of DNA fragment editting	AMPLICON	GENOMIC	PCR	paired	ILLUMINA	HiSeq X Ten	PCR libraries from amplicons of the junctions of DNA fragment editting	fastq	PA_VR_MU_re3_read1_a.fq	PA_VR_MU_re3_read2_a.fq
PA_VR_Q_re3_a	Wu_lab_0541	Deep sequencing of the junctions of DNA fragment editting	AMPLICON	GENOMIC	PCR	paired	ILLUMINA	HiSeq X Ten	PCR libraries from amplicons of the junctions of DNA fragment editting	fastq	PA_VR_Q_re3_read1_a.fq	PA_VR_Q_re3_read2_a.fq
PR_DEL_CTL_re3_a	Wu_lab_0542	Deep sequencing of the junctions of DNA fragment editting	AMPLICON	GENOMIC	PCR	paired	ILLUMINA	HiSeq X Ten	PCR libraries from amplicons of the junctions of DNA fragment editting	fastq	PR_DEL_CTL_re3_read1_a.fq	PR_DEL_CTL_re3_read2_a.fq
PR_DEL_DELTA_re3_a	Wu_lab_0543	Deep sequencing of the junctions of DNA fragment editting	AMPLICON	GENOMIC	PCR	paired	ILLUMINA	HiSeq X Ten	PCR libraries from amplicons of the junctions of DNA fragment editting	fastq	PR_DEL_DELTA_re3_read1_a.fq	PR_DEL_DELTA_re3_read2_a.fq
PR_DEL_KA_re3_a	Wu_lab_0544	Deep sequencing of the junctions of DNA fragment editting	AMPLICON	GENOMIC	PCR	paired	ILLUMINA	HiSeq X Ten	PCR libraries from amplicons of the junctions of DNA fragment editting	fastq	PR_DEL_KA_re3_read1_a.fq	PR_DEL_KA_re3_read2_a.fq
PR_DEL_L_re3_a	Wu_lab_0545	Deep sequencing of the junctions of DNA fragment editting	AMPLICON	GENOMIC	PCR	paired	ILLUMINA	HiSeq X Ten	PCR libraries from amplicons of the junctions of DNA fragment editting	fastq	PR_DEL_L_re3_read1_a.fq	PR_DEL_L_re3_read2_a.fq
PR_DEL_MU_re3_a	Wu_lab_0546	Deep sequencing of the junctions of DNA fragment editting	AMPLICON	GENOMIC	PCR	paired	ILLUMINA	HiSeq X Ten	PCR libraries from amplicons of the junctions of DNA fragment editting	fastq	PR_DEL_MU_re3_read1_a.fq	PR_DEL_MU_re3_read2_a.fq
PR_DEL_Q_re3_a	Wu_lab_0547	Deep sequencing of the junctions of DNA fragment editting	AMPLICON	GENOMIC	PCR	paired	ILLUMINA	HiSeq X Ten	PCR libraries from amplicons of the junctions of DNA fragment editting	fastq	PR_DEL_Q_re3_read1_a.fq	PR_DEL_Q_re3_read2_a.fq
PR_DUP_CTL_re3_a	Wu_lab_0548	Deep sequencing of the junctions of DNA fragment editting	AMPLICON	GENOMIC	PCR	paired	ILLUMINA	HiSeq X Ten	PCR libraries from amplicons of the junctions of DNA fragment editting	fastq	PR_DUP_CTL_re3_read1_a.fq	PR_DUP_CTL_re3_read2_a.fq
PR_DUP_DELTA_re3_a	Wu_lab_0549	Deep sequencing of the junctions of DNA fragment editting	AMPLICON	GENOMIC	PCR	paired	ILLUMINA	HiSeq X Ten	PCR libraries from amplicons of the junctions of DNA fragment editting	fastq	PR_DUP_DELTA_re3_read1_a.fq	PR_DUP_DELTA_re3_read2_a.fq
PR_DUP_KA_re3_a	Wu_lab_0550	Deep sequencing of the junctions of DNA fragment editting	AMPLICON	GENOMIC	PCR	paired	ILLUMINA	HiSeq X Ten	PCR libraries from amplicons of the junctions of DNA fragment editting	fastq	PR_DUP_KA_re3_read1_a.fq	PR_DUP_KA_re3_read2_a.fq
PR_DUP_L_re3_a	Wu_lab_0551	Deep sequencing of the junctions of DNA fragment editting	AMPLICON	GENOMIC	PCR	paired	ILLUMINA	HiSeq X Ten	PCR libraries from amplicons of the junctions of DNA fragment editting	fastq	PR_DUP_L_re3_read1_a.fq	PR_DUP_L_re3_read2_a.fq
PR_DUP_MU_re3_a	Wu_lab_0552	Deep sequencing of the junctions of DNA fragment editting	AMPLICON	GENOMIC	PCR	paired	ILLUMINA	HiSeq X Ten	PCR libraries from amplicons of the junctions of DNA fragment editting	fastq	PR_DUP_MU_re3_read1_a.fq	PR_DUP_MU_re3_read2_a.fq
PR_DUP_Q_re3_a	Wu_lab_0553	Deep sequencing of the junctions of DNA fragment editting	AMPLICON	GENOMIC	PCR	paired	ILLUMINA	HiSeq X Ten	PCR libraries from amplicons of the junctions of DNA fragment editting	fastq	PR_DUP_Q_re3_read1_a.fq	PR_DUP_Q_re3_read2_a.fq
PR_VF_CTL_re3_a	Wu_lab_0554	Deep sequencing of the junctions of DNA fragment editting	AMPLICON	GENOMIC	PCR	paired	ILLUMINA	HiSeq X Ten	PCR libraries from amplicons of the junctions of DNA fragment editting	fastq	PR_VF_CTL_re3_read1_a.fq	PR_VF_CTL_re3_read2_a.fq
PR_VF_DELTA_re3_a	Wu_lab_0555	Deep sequencing of the junctions of DNA fragment editting	AMPLICON	GENOMIC	PCR	paired	ILLUMINA	HiSeq X Ten	PCR libraries from amplicons of the junctions of DNA fragment editting	fastq	PR_VF_DELTA_re3_read1_a.fq	PR_VF_DELTA_re3_read2_a.fq
PR_VF_KA_re3_a	Wu_lab_0556	Deep sequencing of the junctions of DNA fragment editting	AMPLICON	GENOMIC	PCR	paired	ILLUMINA	HiSeq X Ten	PCR libraries from amplicons of the junctions of DNA fragment editting	fastq	PR_VF_KA_re3_read1_a.fq	PR_VF_KA_re3_read2_a.fq
PR_VF_L_re3_a	Wu_lab_0557	Deep sequencing of the junctions of DNA fragment editting	AMPLICON	GENOMIC	PCR	paired	ILLUMINA	HiSeq X Ten	PCR libraries from amplicons of the junctions of DNA fragment editting	fastq	PR_VF_L_re3_read1_a.fq	PR_VF_L_re3_read2_a.fq
PR_VF_MU_re3_a	Wu_lab_0558	Deep sequencing of the junctions of DNA fragment editting	AMPLICON	GENOMIC	PCR	paired	ILLUMINA	HiSeq X Ten	PCR libraries from amplicons of the junctions of DNA fragment editting	fastq	PR_VF_MU_re3_read1_a.fq	PR_VF_MU_re3_read2_a.fq
PR_VF_Q_re3_a	Wu_lab_0559	Deep sequencing of the junctions of DNA fragment editting	AMPLICON	GENOMIC	PCR	paired	ILLUMINA	HiSeq X Ten	PCR libraries from amplicons of the junctions of DNA fragment editting	fastq	PR_VF_Q_re3_read1_a.fq	PR_VF_Q_re3_read2_a.fq
PR_VR_CTL_re3_a	Wu_lab_0560	Deep sequencing of the junctions of DNA fragment editting	AMPLICON	GENOMIC	PCR	paired	ILLUMINA	HiSeq X Ten	PCR libraries from amplicons of the junctions of DNA fragment editting	fastq	PR_VR_CTL_re3_read1_a.fq	PR_VR_CTL_re3_read2_a.fq
PR_VR_DELTA_re3_a	Wu_lab_0561	Deep sequencing of the junctions of DNA fragment editting	AMPLICON	GENOMIC	PCR	paired	ILLUMINA	HiSeq X Ten	PCR libraries from amplicons of the junctions of DNA fragment editting	fastq	PR_VR_DELTA_re3_read1_a.fq	PR_VR_DELTA_re3_read2_a.fq
PR_VR_KA_re3_a	Wu_lab_0562	Deep sequencing of the junctions of DNA fragment editting	AMPLICON	GENOMIC	PCR	paired	ILLUMINA	HiSeq X Ten	PCR libraries from amplicons of the junctions of DNA fragment editting	fastq	PR_VR_KA_re3_read1_a.fq	PR_VR_KA_re3_read2_a.fq
PR_VR_L_re3_a	Wu_lab_0563	Deep sequencing of the junctions of DNA fragment editting	AMPLICON	GENOMIC	PCR	paired	ILLUMINA	HiSeq X Ten	PCR libraries from amplicons of the junctions of DNA fragment editting	fastq	PR_VR_L_re3_read1_a.fq	PR_VR_L_re3_read2_a.fq
PR_VR_MU_re3_a	Wu_lab_0564	Deep sequencing of the junctions of DNA fragment editting	AMPLICON	GENOMIC	PCR	paired	ILLUMINA	HiSeq X Ten	PCR libraries from amplicons of the junctions of DNA fragment editting	fastq	PR_VR_MU_re3_read1_a.fq	PR_VR_MU_re3_read2_a.fq
PR_VR_Q_re3_a	Wu_lab_0565	Deep sequencing of the junctions of DNA fragment editting	AMPLICON	GENOMIC	PCR	paired	ILLUMINA	HiSeq X Ten	PCR libraries from amplicons of the junctions of DNA fragment editting	fastq	PR_VR_Q_re3_read1_a.fq	PR_VR_Q_re3_read2_a.fq
YY1_DEL_CTL_re3_a	Wu_lab_0566	Deep sequencing of the junctions of DNA fragment editting	AMPLICON	GENOMIC	PCR	paired	ILLUMINA	HiSeq X Ten	PCR libraries from amplicons of the junctions of DNA fragment editting	fastq	YY1_DEL_CTL_re3_read1_a.fq	YY1_DEL_CTL_re3_read2_a.fq
YY1_DEL_DELTA_re3_a	Wu_lab_0567	Deep sequencing of the junctions of DNA fragment editting	AMPLICON	GENOMIC	PCR	paired	ILLUMINA	HiSeq X Ten	PCR libraries from amplicons of the junctions of DNA fragment editting	fastq	YY1_DEL_DELTA_re3_read1_a.fq	YY1_DEL_DELTA_re3_read2_a.fq
YY1_DEL_KA_re3_a	Wu_lab_0568	Deep sequencing of the junctions of DNA fragment editting	AMPLICON	GENOMIC	PCR	paired	ILLUMINA	HiSeq X Ten	PCR libraries from amplicons of the junctions of DNA fragment editting	fastq	YY1_DEL_KA_re3_read1_a.fq	YY1_DEL_KA_re3_read2_a.fq
YY1_DEL_L_re3_a	Wu_lab_0569	Deep sequencing of the junctions of DNA fragment editting	AMPLICON	GENOMIC	PCR	paired	ILLUMINA	HiSeq X Ten	PCR libraries from amplicons of the junctions of DNA fragment editting	fastq	YY1_DEL_L_re3_read1_a.fq	YY1_DEL_L_re3_read2_a.fq
YY1_DEL_MU_re3_a	Wu_lab_0570	Deep sequencing of the junctions of DNA fragment editting	AMPLICON	GENOMIC	PCR	paired	ILLUMINA	HiSeq X Ten	PCR libraries from amplicons of the junctions of DNA fragment editting	fastq	YY1_DEL_MU_re3_read1_a.fq	YY1_DEL_MU_re3_read2_a.fq
YY1_DEL_Q_re3_a	Wu_lab_0571	Deep sequencing of the junctions of DNA fragment editting	AMPLICON	GENOMIC	PCR	paired	ILLUMINA	HiSeq X Ten	PCR libraries from amplicons of the junctions of DNA fragment editting	fastq	YY1_DEL_Q_re3_read1_a.fq	YY1_DEL_Q_re3_read2_a.fq
YY1_DUP_CTL_re3_a	Wu_lab_0572	Deep sequencing of the junctions of DNA fragment editting	AMPLICON	GENOMIC	PCR	paired	ILLUMINA	HiSeq X Ten	PCR libraries from amplicons of the junctions of DNA fragment editting	fastq	YY1_DUP_CTL_re3_read1_a.fq	YY1_DUP_CTL_re3_read2_a.fq
YY1_DUP_DELTA_re3_a	Wu_lab_0573	Deep sequencing of the junctions of DNA fragment editting	AMPLICON	GENOMIC	PCR	paired	ILLUMINA	HiSeq X Ten	PCR libraries from amplicons of the junctions of DNA fragment editting	fastq	YY1_DUP_DELTA_re3_read1_a.fq	YY1_DUP_DELTA_re3_read2_a.fq
YY1_DUP_KA_re3_a	Wu_lab_0574	Deep sequencing of the junctions of DNA fragment editting	AMPLICON	GENOMIC	PCR	paired	ILLUMINA	HiSeq X Ten	PCR libraries from amplicons of the junctions of DNA fragment editting	fastq	YY1_DUP_KA_re3_read1_a.fq	YY1_DUP_KA_re3_read2_a.fq
YY1_DUP_L_re3_a	Wu_lab_0575	Deep sequencing of the junctions of DNA fragment editting	AMPLICON	GENOMIC	PCR	paired	ILLUMINA	HiSeq X Ten	PCR libraries from amplicons of the junctions of DNA fragment editting	fastq	YY1_DUP_L_re3_read1_a.fq	YY1_DUP_L_re3_read2_a.fq
YY1_DUP_MU_re3_a	Wu_lab_0576	Deep sequencing of the junctions of DNA fragment editting	AMPLICON	GENOMIC	PCR	paired	ILLUMINA	HiSeq X Ten	PCR libraries from amplicons of the junctions of DNA fragment editting	fastq	YY1_DUP_MU_re3_read1_a.fq	YY1_DUP_MU_re3_read2_a.fq
YY1_DUP_Q_re3_a	Wu_lab_0577	Deep sequencing of the junctions of DNA fragment editting	AMPLICON	GENOMIC	PCR	paired	ILLUMINA	HiSeq X Ten	PCR libraries from amplicons of the junctions of DNA fragment editting	fastq	YY1_DUP_Q_re3_read1_a.fq	YY1_DUP_Q_re3_read2_a.fq
YY1_VF_CTL_re3_a	Wu_lab_0578	Deep sequencing of the junctions of DNA fragment editting	AMPLICON	GENOMIC	PCR	paired	ILLUMINA	HiSeq X Ten	PCR libraries from amplicons of the junctions of DNA fragment editting	fastq	YY1_VF_CTL_re3_read1_a.fq	YY1_VF_CTL_re3_read2_a.fq
YY1_VF_DELTA_re3_a	Wu_lab_0579	Deep sequencing of the junctions of DNA fragment editting	AMPLICON	GENOMIC	PCR	paired	ILLUMINA	HiSeq X Ten	PCR libraries from amplicons of the junctions of DNA fragment editting	fastq	YY1_VF_DELTA_re3_read1_a.fq	YY1_VF_DELTA_re3_read2_a.fq
YY1_VF_KA_re3_a	Wu_lab_0580	Deep sequencing of the junctions of DNA fragment editting	AMPLICON	GENOMIC	PCR	paired	ILLUMINA	HiSeq X Ten	PCR libraries from amplicons of the junctions of DNA fragment editting	fastq	YY1_VF_KA_re3_read1_a.fq	YY1_VF_KA_re3_read2_a.fq
YY1_VF_L_re3_a	Wu_lab_0581	Deep sequencing of the junctions of DNA fragment editting	AMPLICON	GENOMIC	PCR	paired	ILLUMINA	HiSeq X Ten	PCR libraries from amplicons of the junctions of DNA fragment editting	fastq	YY1_VF_L_re3_read1_a.fq	YY1_VF_L_re3_read2_a.fq
YY1_VF_MU_re3_a	Wu_lab_0582	Deep sequencing of the junctions of DNA fragment editting	AMPLICON	GENOMIC	PCR	paired	ILLUMINA	HiSeq X Ten	PCR libraries from amplicons of the junctions of DNA fragment editting	fastq	YY1_VF_MU_re3_read1_a.fq	YY1_VF_MU_re3_read2_a.fq
YY1_VF_Q_re3_a	Wu_lab_0583	Deep sequencing of the junctions of DNA fragment editting	AMPLICON	GENOMIC	PCR	paired	ILLUMINA	HiSeq X Ten	PCR libraries from amplicons of the junctions of DNA fragment editting	fastq	YY1_VF_Q_re3_read1_a.fq	YY1_VF_Q_re3_read2_a.fq
YY1_VR_CTL_re3_a	Wu_lab_0584	Deep sequencing of the junctions of DNA fragment editting	AMPLICON	GENOMIC	PCR	paired	ILLUMINA	HiSeq X Ten	PCR libraries from amplicons of the junctions of DNA fragment editting	fastq	YY1_VR_CTL_re3_read1_a.fq	YY1_VR_CTL_re3_read2_a.fq
YY1_VR_DELTA_re3_a	Wu_lab_0585	Deep sequencing of the junctions of DNA fragment editting	AMPLICON	GENOMIC	PCR	paired	ILLUMINA	HiSeq X Ten	PCR libraries from amplicons of the junctions of DNA fragment editting	fastq	YY1_VR_DELTA_re3_read1_a.fq	YY1_VR_DELTA_re3_read2_a.fq
YY1_VR_KA_re3_a	Wu_lab_0586	Deep sequencing of the junctions of DNA fragment editting	AMPLICON	GENOMIC	PCR	paired	ILLUMINA	HiSeq X Ten	PCR libraries from amplicons of the junctions of DNA fragment editting	fastq	YY1_VR_KA_re3_read1_a.fq	YY1_VR_KA_re3_read2_a.fq
YY1_VR_L_re3_a	Wu_lab_0587	Deep sequencing of the junctions of DNA fragment editting	AMPLICON	GENOMIC	PCR	paired	ILLUMINA	HiSeq X Ten	PCR libraries from amplicons of the junctions of DNA fragment editting	fastq	YY1_VR_L_re3_read1_a.fq	YY1_VR_L_re3_read2_a.fq
YY1_VR_MU_re3_a	Wu_lab_0588	Deep sequencing of the junctions of DNA fragment editting	AMPLICON	GENOMIC	PCR	paired	ILLUMINA	HiSeq X Ten	PCR libraries from amplicons of the junctions of DNA fragment editting	fastq	YY1_VR_MU_re3_read1_a.fq	YY1_VR_MU_re3_read2_a.fq
YY1_VR_Q_re3_a	Wu_lab_0589	Deep sequencing of the junctions of DNA fragment editting	AMPLICON	GENOMIC	PCR	paired	ILLUMINA	HiSeq X Ten	PCR libraries from amplicons of the junctions of DNA fragment editting	fastq	YY1_VR_Q_re3_read1_a.fq	YY1_VR_Q_re3_read2_a.fq
MA_DEL_CTL_re1_b	Wu_lab_0590	Deep sequencing of the junctions of DNA fragment editting	AMPLICON	GENOMIC	PCR	paired	ILLUMINA	HiSeq X Ten	PCR libraries from amplicons of the junctions of DNA fragment editting	fastq	MA_DEL_CTL_re1_read1_b.fq	MA_DEL_CTL_re1_read2_b.fq
MA_DEL_L_re1_b	Wu_lab_0591	Deep sequencing of the junctions of DNA fragment editting	AMPLICON	GENOMIC	PCR	paired	ILLUMINA	HiSeq X Ten	PCR libraries from amplicons of the junctions of DNA fragment editting	fastq	MA_DEL_L_re1_read1_b.fq	MA_DEL_L_re1_read2_b.fq
MA_DEL_MUL_re1_b	Wu_lab_0592	Deep sequencing of the junctions of DNA fragment editting	AMPLICON	GENOMIC	PCR	paired	ILLUMINA	HiSeq X Ten	PCR libraries from amplicons of the junctions of DNA fragment editting	fastq	MA_DEL_MUL_re1_read1_b.fq	MA_DEL_MUL_re1_read2_b.fq
MA_DEL_MU_re1_b	Wu_lab_0593	Deep sequencing of the junctions of DNA fragment editting	AMPLICON	GENOMIC	PCR	paired	ILLUMINA	HiSeq X Ten	PCR libraries from amplicons of the junctions of DNA fragment editting	fastq	MA_DEL_MU_re1_read1_b.fq	MA_DEL_MU_re1_read2_b.fq
MA_DUP_CTL_re1_b	Wu_lab_0594	Deep sequencing of the junctions of DNA fragment editting	AMPLICON	GENOMIC	PCR	paired	ILLUMINA	HiSeq X Ten	PCR libraries from amplicons of the junctions of DNA fragment editting	fastq	MA_DUP_CTL_re1_read1_b.fq	MA_DUP_CTL_re1_read2_b.fq
MA_DUP_L_re1_b	Wu_lab_0595	Deep sequencing of the junctions of DNA fragment editting	AMPLICON	GENOMIC	PCR	paired	ILLUMINA	HiSeq X Ten	PCR libraries from amplicons of the junctions of DNA fragment editting	fastq	MA_DUP_L_re1_read1_b.fq	MA_DUP_L_re1_read2_b.fq
MA_DUP_MUL_re1_b	Wu_lab_0596	Deep sequencing of the junctions of DNA fragment editting	AMPLICON	GENOMIC	PCR	paired	ILLUMINA	HiSeq X Ten	PCR libraries from amplicons of the junctions of DNA fragment editting	fastq	MA_DUP_MUL_re1_read1_b.fq	MA_DUP_MUL_re1_read2_b.fq
MA_DUP_MU_re1_b	Wu_lab_0597	Deep sequencing of the junctions of DNA fragment editting	AMPLICON	GENOMIC	PCR	paired	ILLUMINA	HiSeq X Ten	PCR libraries from amplicons of the junctions of DNA fragment editting	fastq	MA_DUP_MU_re1_read1_b.fq	MA_DUP_MU_re1_read2_b.fq
MA_VF_CTL_re1_b	Wu_lab_0598	Deep sequencing of the junctions of DNA fragment editting	AMPLICON	GENOMIC	PCR	paired	ILLUMINA	HiSeq X Ten	PCR libraries from amplicons of the junctions of DNA fragment editting	fastq	MA_VF_CTL_re1_read1_b.fq	MA_VF_CTL_re1_read2_b.fq
MA_VF_L_re1_b	Wu_lab_0599	Deep sequencing of the junctions of DNA fragment editting	AMPLICON	GENOMIC	PCR	paired	ILLUMINA	HiSeq X Ten	PCR libraries from amplicons of the junctions of DNA fragment editting	fastq	MA_VF_L_re1_read1_b.fq	MA_VF_L_re1_read2_b.fq
MA_VF_MUL_re1_b	Wu_lab_0600	Deep sequencing of the junctions of DNA fragment editting	AMPLICON	GENOMIC	PCR	paired	ILLUMINA	HiSeq X Ten	PCR libraries from amplicons of the junctions of DNA fragment editting	fastq	MA_VF_MUL_re1_read1_b.fq	MA_VF_MUL_re1_read2_b.fq
MA_VF_MU_re1_b	Wu_lab_0601	Deep sequencing of the junctions of DNA fragment editting	AMPLICON	GENOMIC	PCR	paired	ILLUMINA	HiSeq X Ten	PCR libraries from amplicons of the junctions of DNA fragment editting	fastq	MA_VF_MU_re1_read1_b.fq	MA_VF_MU_re1_read2_b.fq
MA_VR_CTL_re1_b	Wu_lab_0602	Deep sequencing of the junctions of DNA fragment editting	AMPLICON	GENOMIC	PCR	paired	ILLUMINA	HiSeq X Ten	PCR libraries from amplicons of the junctions of DNA fragment editting	fastq	MA_VR_CTL_re1_read1_b.fq	MA_VR_CTL_re1_read2_b.fq
MA_VR_L_re1_b	Wu_lab_0603	Deep sequencing of the junctions of DNA fragment editting	AMPLICON	GENOMIC	PCR	paired	ILLUMINA	HiSeq X Ten	PCR libraries from amplicons of the junctions of DNA fragment editting	fastq	MA_VR_L_re1_read1_b.fq	MA_VR_L_re1_read2_b.fq
MA_VR_MUL_re1_b	Wu_lab_0604	Deep sequencing of the junctions of DNA fragment editting	AMPLICON	GENOMIC	PCR	paired	ILLUMINA	HiSeq X Ten	PCR libraries from amplicons of the junctions of DNA fragment editting	fastq	MA_VR_MUL_re1_read1_b.fq	MA_VR_MUL_re1_read2_b.fq
MA_VR_MU_re1_b	Wu_lab_0605	Deep sequencing of the junctions of DNA fragment editting	AMPLICON	GENOMIC	PCR	paired	ILLUMINA	HiSeq X Ten	PCR libraries from amplicons of the junctions of DNA fragment editting	fastq	MA_VR_MU_re1_read1_b.fq	MA_VR_MU_re1_read2_b.fq
ME_DEL_CTL_re1_b	Wu_lab_0606	Deep sequencing of the junctions of DNA fragment editting	AMPLICON	GENOMIC	PCR	paired	ILLUMINA	HiSeq X Ten	PCR libraries from amplicons of the junctions of DNA fragment editting	fastq	ME_DEL_CTL_re1_read1_b.fq	ME_DEL_CTL_re1_read2_b.fq
ME_DEL_L_re1_b	Wu_lab_0607	Deep sequencing of the junctions of DNA fragment editting	AMPLICON	GENOMIC	PCR	paired	ILLUMINA	HiSeq X Ten	PCR libraries from amplicons of the junctions of DNA fragment editting	fastq	ME_DEL_L_re1_read1_b.fq	ME_DEL_L_re1_read2_b.fq
ME_DEL_MUL_re1_b	Wu_lab_0608	Deep sequencing of the junctions of DNA fragment editting	AMPLICON	GENOMIC	PCR	paired	ILLUMINA	HiSeq X Ten	PCR libraries from amplicons of the junctions of DNA fragment editting	fastq	ME_DEL_MUL_re1_read1_b.fq	ME_DEL_MUL_re1_read2_b.fq
ME_DEL_MU_re1_b	Wu_lab_0609	Deep sequencing of the junctions of DNA fragment editting	AMPLICON	GENOMIC	PCR	paired	ILLUMINA	HiSeq X Ten	PCR libraries from amplicons of the junctions of DNA fragment editting	fastq	ME_DEL_MU_re1_read1_b.fq	ME_DEL_MU_re1_read2_b.fq
ME_DUP_CTL_re1_b	Wu_lab_0610	Deep sequencing of the junctions of DNA fragment editting	AMPLICON	GENOMIC	PCR	paired	ILLUMINA	HiSeq X Ten	PCR libraries from amplicons of the junctions of DNA fragment editting	fastq	ME_DUP_CTL_re1_read1_b.fq	ME_DUP_CTL_re1_read2_b.fq
ME_DUP_L_re1_b	Wu_lab_0611	Deep sequencing of the junctions of DNA fragment editting	AMPLICON	GENOMIC	PCR	paired	ILLUMINA	HiSeq X Ten	PCR libraries from amplicons of the junctions of DNA fragment editting	fastq	ME_DUP_L_re1_read1_b.fq	ME_DUP_L_re1_read2_b.fq
ME_DUP_MUL_re1_b	Wu_lab_0612	Deep sequencing of the junctions of DNA fragment editting	AMPLICON	GENOMIC	PCR	paired	ILLUMINA	HiSeq X Ten	PCR libraries from amplicons of the junctions of DNA fragment editting	fastq	ME_DUP_MUL_re1_read1_b.fq	ME_DUP_MUL_re1_read2_b.fq
ME_DUP_MU_re1_b	Wu_lab_0613	Deep sequencing of the junctions of DNA fragment editting	AMPLICON	GENOMIC	PCR	paired	ILLUMINA	HiSeq X Ten	PCR libraries from amplicons of the junctions of DNA fragment editting	fastq	ME_DUP_MU_re1_read1_b.fq	ME_DUP_MU_re1_read2_b.fq
ME_VF_CTL_re1_b	Wu_lab_0614	Deep sequencing of the junctions of DNA fragment editting	AMPLICON	GENOMIC	PCR	paired	ILLUMINA	HiSeq X Ten	PCR libraries from amplicons of the junctions of DNA fragment editting	fastq	ME_VF_CTL_re1_read1_b.fq	ME_VF_CTL_re1_read2_b.fq
ME_VF_L_re1_b	Wu_lab_0615	Deep sequencing of the junctions of DNA fragment editting	AMPLICON	GENOMIC	PCR	paired	ILLUMINA	HiSeq X Ten	PCR libraries from amplicons of the junctions of DNA fragment editting	fastq	ME_VF_L_re1_read1_b.fq	ME_VF_L_re1_read2_b.fq
ME_VF_MUL_re1_b	Wu_lab_0616	Deep sequencing of the junctions of DNA fragment editting	AMPLICON	GENOMIC	PCR	paired	ILLUMINA	HiSeq X Ten	PCR libraries from amplicons of the junctions of DNA fragment editting	fastq	ME_VF_MUL_re1_read1_b.fq	ME_VF_MUL_re1_read2_b.fq
ME_VF_MU_re1_b	Wu_lab_0617	Deep sequencing of the junctions of DNA fragment editting	AMPLICON	GENOMIC	PCR	paired	ILLUMINA	HiSeq X Ten	PCR libraries from amplicons of the junctions of DNA fragment editting	fastq	ME_VF_MU_re1_read1_b.fq	ME_VF_MU_re1_read2_b.fq
ME_VR_CTL_re1_b	Wu_lab_0618	Deep sequencing of the junctions of DNA fragment editting	AMPLICON	GENOMIC	PCR	paired	ILLUMINA	HiSeq X Ten	PCR libraries from amplicons of the junctions of DNA fragment editting	fastq	ME_VR_CTL_re1_read1_b.fq	ME_VR_CTL_re1_read2_b.fq
ME_VR_L_re1_b	Wu_lab_0619	Deep sequencing of the junctions of DNA fragment editting	AMPLICON	GENOMIC	PCR	paired	ILLUMINA	HiSeq X Ten	PCR libraries from amplicons of the junctions of DNA fragment editting	fastq	ME_VR_L_re1_read1_b.fq	ME_VR_L_re1_read2_b.fq
ME_VR_MUL_re1_b	Wu_lab_0620	Deep sequencing of the junctions of DNA fragment editting	AMPLICON	GENOMIC	PCR	paired	ILLUMINA	HiSeq X Ten	PCR libraries from amplicons of the junctions of DNA fragment editting	fastq	ME_VR_MUL_re1_read1_b.fq	ME_VR_MUL_re1_read2_b.fq
ME_VR_MU_re1_b	Wu_lab_0621	Deep sequencing of the junctions of DNA fragment editting	AMPLICON	GENOMIC	PCR	paired	ILLUMINA	HiSeq X Ten	PCR libraries from amplicons of the junctions of DNA fragment editting	fastq	ME_VR_MU_re1_read1_b.fq	ME_VR_MU_re1_read2_b.fq
PA_DEL_CTL_re1_b	Wu_lab_0622	Deep sequencing of the junctions of DNA fragment editting	AMPLICON	GENOMIC	PCR	paired	ILLUMINA	HiSeq X Ten	PCR libraries from amplicons of the junctions of DNA fragment editting	fastq	PA_DEL_CTL_re1_read1_b.fq	PA_DEL_CTL_re1_read2_b.fq
PA_DEL_L_re1_b	Wu_lab_0623	Deep sequencing of the junctions of DNA fragment editting	AMPLICON	GENOMIC	PCR	paired	ILLUMINA	HiSeq X Ten	PCR libraries from amplicons of the junctions of DNA fragment editting	fastq	PA_DEL_L_re1_read1_b.fq	PA_DEL_L_re1_read2_b.fq
PA_DEL_MUL_re1_b	Wu_lab_0624	Deep sequencing of the junctions of DNA fragment editting	AMPLICON	GENOMIC	PCR	paired	ILLUMINA	HiSeq X Ten	PCR libraries from amplicons of the junctions of DNA fragment editting	fastq	PA_DEL_MUL_re1_read1_b.fq	PA_DEL_MUL_re1_read2_b.fq
PA_DEL_MU_re1_b	Wu_lab_0625	Deep sequencing of the junctions of DNA fragment editting	AMPLICON	GENOMIC	PCR	paired	ILLUMINA	HiSeq X Ten	PCR libraries from amplicons of the junctions of DNA fragment editting	fastq	PA_DEL_MU_re1_read1_b.fq	PA_DEL_MU_re1_read2_b.fq
PA_DUP_CTL_re1_b	Wu_lab_0626	Deep sequencing of the junctions of DNA fragment editting	AMPLICON	GENOMIC	PCR	paired	ILLUMINA	HiSeq X Ten	PCR libraries from amplicons of the junctions of DNA fragment editting	fastq	PA_DUP_CTL_re1_read1_b.fq	PA_DUP_CTL_re1_read2_b.fq
PA_DUP_L_re1_b	Wu_lab_0627	Deep sequencing of the junctions of DNA fragment editting	AMPLICON	GENOMIC	PCR	paired	ILLUMINA	HiSeq X Ten	PCR libraries from amplicons of the junctions of DNA fragment editting	fastq	PA_DUP_L_re1_read1_b.fq	PA_DUP_L_re1_read2_b.fq
PA_DUP_MUL_re1_b	Wu_lab_0628	Deep sequencing of the junctions of DNA fragment editting	AMPLICON	GENOMIC	PCR	paired	ILLUMINA	HiSeq X Ten	PCR libraries from amplicons of the junctions of DNA fragment editting	fastq	PA_DUP_MUL_re1_read1_b.fq	PA_DUP_MUL_re1_read2_b.fq
PA_DUP_MU_re1_b	Wu_lab_0629	Deep sequencing of the junctions of DNA fragment editting	AMPLICON	GENOMIC	PCR	paired	ILLUMINA	HiSeq X Ten	PCR libraries from amplicons of the junctions of DNA fragment editting	fastq	PA_DUP_MU_re1_read1_b.fq	PA_DUP_MU_re1_read2_b.fq
PA_VF_CTL_re1_b	Wu_lab_0630	Deep sequencing of the junctions of DNA fragment editting	AMPLICON	GENOMIC	PCR	paired	ILLUMINA	HiSeq X Ten	PCR libraries from amplicons of the junctions of DNA fragment editting	fastq	PA_VF_CTL_re1_read1_b.fq	PA_VF_CTL_re1_read2_b.fq
PA_VF_L_re1_b	Wu_lab_0631	Deep sequencing of the junctions of DNA fragment editting	AMPLICON	GENOMIC	PCR	paired	ILLUMINA	HiSeq X Ten	PCR libraries from amplicons of the junctions of DNA fragment editting	fastq	PA_VF_L_re1_read1_b.fq	PA_VF_L_re1_read2_b.fq
PA_VF_MUL_re1_b	Wu_lab_0632	Deep sequencing of the junctions of DNA fragment editting	AMPLICON	GENOMIC	PCR	paired	ILLUMINA	HiSeq X Ten	PCR libraries from amplicons of the junctions of DNA fragment editting	fastq	PA_VF_MUL_re1_read1_b.fq	PA_VF_MUL_re1_read2_b.fq
PA_VF_MU_re1_b	Wu_lab_0633	Deep sequencing of the junctions of DNA fragment editting	AMPLICON	GENOMIC	PCR	paired	ILLUMINA	HiSeq X Ten	PCR libraries from amplicons of the junctions of DNA fragment editting	fastq	PA_VF_MU_re1_read1_b.fq	PA_VF_MU_re1_read2_b.fq
PA_VR_CTL_re1_b	Wu_lab_0634	Deep sequencing of the junctions of DNA fragment editting	AMPLICON	GENOMIC	PCR	paired	ILLUMINA	HiSeq X Ten	PCR libraries from amplicons of the junctions of DNA fragment editting	fastq	PA_VR_CTL_re1_read1_b.fq	PA_VR_CTL_re1_read2_b.fq
PA_VR_L_re1_b	Wu_lab_0635	Deep sequencing of the junctions of DNA fragment editting	AMPLICON	GENOMIC	PCR	paired	ILLUMINA	HiSeq X Ten	PCR libraries from amplicons of the junctions of DNA fragment editting	fastq	PA_VR_L_re1_read1_b.fq	PA_VR_L_re1_read2_b.fq
PA_VR_MUL_re1_b	Wu_lab_0636	Deep sequencing of the junctions of DNA fragment editting	AMPLICON	GENOMIC	PCR	paired	ILLUMINA	HiSeq X Ten	PCR libraries from amplicons of the junctions of DNA fragment editting	fastq	PA_VR_MUL_re1_read1_b.fq	PA_VR_MUL_re1_read2_b.fq
PA_VR_MU_re1_b	Wu_lab_0637	Deep sequencing of the junctions of DNA fragment editting	AMPLICON	GENOMIC	PCR	paired	ILLUMINA	HiSeq X Ten	PCR libraries from amplicons of the junctions of DNA fragment editting	fastq	PA_VR_MU_re1_read1_b.fq	PA_VR_MU_re1_read2_b.fq
PR_DEL_CTL_re1_b	Wu_lab_0638	Deep sequencing of the junctions of DNA fragment editting	AMPLICON	GENOMIC	PCR	paired	ILLUMINA	HiSeq X Ten	PCR libraries from amplicons of the junctions of DNA fragment editting	fastq	PR_DEL_CTL_re1_read1_b.fq	PR_DEL_CTL_re1_read2_b.fq
PR_DEL_L_re1_b	Wu_lab_0639	Deep sequencing of the junctions of DNA fragment editting	AMPLICON	GENOMIC	PCR	paired	ILLUMINA	HiSeq X Ten	PCR libraries from amplicons of the junctions of DNA fragment editting	fastq	PR_DEL_L_re1_read1_b.fq	PR_DEL_L_re1_read2_b.fq
PR_DEL_MUL_re1_b	Wu_lab_0640	Deep sequencing of the junctions of DNA fragment editting	AMPLICON	GENOMIC	PCR	paired	ILLUMINA	HiSeq X Ten	PCR libraries from amplicons of the junctions of DNA fragment editting	fastq	PR_DEL_MUL_re1_read1_b.fq	PR_DEL_MUL_re1_read2_b.fq
PR_DEL_MU_re1_b	Wu_lab_0641	Deep sequencing of the junctions of DNA fragment editting	AMPLICON	GENOMIC	PCR	paired	ILLUMINA	HiSeq X Ten	PCR libraries from amplicons of the junctions of DNA fragment editting	fastq	PR_DEL_MU_re1_read1_b.fq	PR_DEL_MU_re1_read2_b.fq
PR_DUP_CTL_re1_b	Wu_lab_0642	Deep sequencing of the junctions of DNA fragment editting	AMPLICON	GENOMIC	PCR	paired	ILLUMINA	HiSeq X Ten	PCR libraries from amplicons of the junctions of DNA fragment editting	fastq	PR_DUP_CTL_re1_read1_b.fq	PR_DUP_CTL_re1_read2_b.fq
PR_DUP_L_re1_b	Wu_lab_0643	Deep sequencing of the junctions of DNA fragment editting	AMPLICON	GENOMIC	PCR	paired	ILLUMINA	HiSeq X Ten	PCR libraries from amplicons of the junctions of DNA fragment editting	fastq	PR_DUP_L_re1_read1_b.fq	PR_DUP_L_re1_read2_b.fq
PR_DUP_MUL_re1_b	Wu_lab_0644	Deep sequencing of the junctions of DNA fragment editting	AMPLICON	GENOMIC	PCR	paired	ILLUMINA	HiSeq X Ten	PCR libraries from amplicons of the junctions of DNA fragment editting	fastq	PR_DUP_MUL_re1_read1_b.fq	PR_DUP_MUL_re1_read2_b.fq
PR_DUP_MU_re1_b	Wu_lab_0645	Deep sequencing of the junctions of DNA fragment editting	AMPLICON	GENOMIC	PCR	paired	ILLUMINA	HiSeq X Ten	PCR libraries from amplicons of the junctions of DNA fragment editting	fastq	PR_DUP_MU_re1_read1_b.fq	PR_DUP_MU_re1_read2_b.fq
PR_VF_CTL_re1_b	Wu_lab_0646	Deep sequencing of the junctions of DNA fragment editting	AMPLICON	GENOMIC	PCR	paired	ILLUMINA	HiSeq X Ten	PCR libraries from amplicons of the junctions of DNA fragment editting	fastq	PR_VF_CTL_re1_read1_b.fq	PR_VF_CTL_re1_read2_b.fq
PR_VF_L_re1_b	Wu_lab_0647	Deep sequencing of the junctions of DNA fragment editting	AMPLICON	GENOMIC	PCR	paired	ILLUMINA	HiSeq X Ten	PCR libraries from amplicons of the junctions of DNA fragment editting	fastq	PR_VF_L_re1_read1_b.fq	PR_VF_L_re1_read2_b.fq
PR_VF_MUL_re1_b	Wu_lab_0648	Deep sequencing of the junctions of DNA fragment editting	AMPLICON	GENOMIC	PCR	paired	ILLUMINA	HiSeq X Ten	PCR libraries from amplicons of the junctions of DNA fragment editting	fastq	PR_VF_MUL_re1_read1_b.fq	PR_VF_MUL_re1_read2_b.fq
PR_VF_MU_re1_b	Wu_lab_0649	Deep sequencing of the junctions of DNA fragment editting	AMPLICON	GENOMIC	PCR	paired	ILLUMINA	HiSeq X Ten	PCR libraries from amplicons of the junctions of DNA fragment editting	fastq	PR_VF_MU_re1_read1_b.fq	PR_VF_MU_re1_read2_b.fq
PR_VR_CTL_re1_b	Wu_lab_0650	Deep sequencing of the junctions of DNA fragment editting	AMPLICON	GENOMIC	PCR	paired	ILLUMINA	HiSeq X Ten	PCR libraries from amplicons of the junctions of DNA fragment editting	fastq	PR_VR_CTL_re1_read1_b.fq	PR_VR_CTL_re1_read2_b.fq
PR_VR_L_re1_b	Wu_lab_0651	Deep sequencing of the junctions of DNA fragment editting	AMPLICON	GENOMIC	PCR	paired	ILLUMINA	HiSeq X Ten	PCR libraries from amplicons of the junctions of DNA fragment editting	fastq	PR_VR_L_re1_read1_b.fq	PR_VR_L_re1_read2_b.fq
PR_VR_MUL_re1_b	Wu_lab_0652	Deep sequencing of the junctions of DNA fragment editting	AMPLICON	GENOMIC	PCR	paired	ILLUMINA	HiSeq X Ten	PCR libraries from amplicons of the junctions of DNA fragment editting	fastq	PR_VR_MUL_re1_read1_b.fq	PR_VR_MUL_re1_read2_b.fq
PR_VR_MU_re1_b	Wu_lab_0653	Deep sequencing of the junctions of DNA fragment editting	AMPLICON	GENOMIC	PCR	paired	ILLUMINA	HiSeq X Ten	PCR libraries from amplicons of the junctions of DNA fragment editting	fastq	PR_VR_MU_re1_read1_b.fq	PR_VR_MU_re1_read2_b.fq
YY1_DEL_CTL_re1_b	Wu_lab_0654	Deep sequencing of the junctions of DNA fragment editting	AMPLICON	GENOMIC	PCR	paired	ILLUMINA	HiSeq X Ten	PCR libraries from amplicons of the junctions of DNA fragment editting	fastq	YY1_DEL_CTL_re1_read1_b.fq	YY1_DEL_CTL_re1_read2_b.fq
YY1_DEL_L_re1_b	Wu_lab_0655	Deep sequencing of the junctions of DNA fragment editting	AMPLICON	GENOMIC	PCR	paired	ILLUMINA	HiSeq X Ten	PCR libraries from amplicons of the junctions of DNA fragment editting	fastq	YY1_DEL_L_re1_read1_b.fq	YY1_DEL_L_re1_read2_b.fq
YY1_DEL_MUL_re1_b	Wu_lab_0656	Deep sequencing of the junctions of DNA fragment editting	AMPLICON	GENOMIC	PCR	paired	ILLUMINA	HiSeq X Ten	PCR libraries from amplicons of the junctions of DNA fragment editting	fastq	YY1_DEL_MUL_re1_read1_b.fq	YY1_DEL_MUL_re1_read2_b.fq
YY1_DEL_MU_re1_b	Wu_lab_0657	Deep sequencing of the junctions of DNA fragment editting	AMPLICON	GENOMIC	PCR	paired	ILLUMINA	HiSeq X Ten	PCR libraries from amplicons of the junctions of DNA fragment editting	fastq	YY1_DEL_MU_re1_read1_b.fq	YY1_DEL_MU_re1_read2_b.fq
YY1_DUP_CTL_re1_b	Wu_lab_0658	Deep sequencing of the junctions of DNA fragment editting	AMPLICON	GENOMIC	PCR	paired	ILLUMINA	HiSeq X Ten	PCR libraries from amplicons of the junctions of DNA fragment editting	fastq	YY1_DUP_CTL_re1_read1_b.fq	YY1_DUP_CTL_re1_read2_b.fq
YY1_DUP_L_re1_b	Wu_lab_0659	Deep sequencing of the junctions of DNA fragment editting	AMPLICON	GENOMIC	PCR	paired	ILLUMINA	HiSeq X Ten	PCR libraries from amplicons of the junctions of DNA fragment editting	fastq	YY1_DUP_L_re1_read1_b.fq	YY1_DUP_L_re1_read2_b.fq
YY1_DUP_MUL_re1_b	Wu_lab_0660	Deep sequencing of the junctions of DNA fragment editting	AMPLICON	GENOMIC	PCR	paired	ILLUMINA	HiSeq X Ten	PCR libraries from amplicons of the junctions of DNA fragment editting	fastq	YY1_DUP_MUL_re1_read1_b.fq	YY1_DUP_MUL_re1_read2_b.fq
YY1_DUP_MU_re1_b	Wu_lab_0661	Deep sequencing of the junctions of DNA fragment editting	AMPLICON	GENOMIC	PCR	paired	ILLUMINA	HiSeq X Ten	PCR libraries from amplicons of the junctions of DNA fragment editting	fastq	YY1_DUP_MU_re1_read1_b.fq	YY1_DUP_MU_re1_read2_b.fq
YY1_VF_CTL_re1_b	Wu_lab_0662	Deep sequencing of the junctions of DNA fragment editting	AMPLICON	GENOMIC	PCR	paired	ILLUMINA	HiSeq X Ten	PCR libraries from amplicons of the junctions of DNA fragment editting	fastq	YY1_VF_CTL_re1_read1_b.fq	YY1_VF_CTL_re1_read2_b.fq
YY1_VF_L_re1_b	Wu_lab_0663	Deep sequencing of the junctions of DNA fragment editting	AMPLICON	GENOMIC	PCR	paired	ILLUMINA	HiSeq X Ten	PCR libraries from amplicons of the junctions of DNA fragment editting	fastq	YY1_VF_L_re1_read1_b.fq	YY1_VF_L_re1_read2_b.fq
YY1_VF_MUL_re1_b	Wu_lab_0664	Deep sequencing of the junctions of DNA fragment editting	AMPLICON	GENOMIC	PCR	paired	ILLUMINA	HiSeq X Ten	PCR libraries from amplicons of the junctions of DNA fragment editting	fastq	YY1_VF_MUL_re1_read1_b.fq	YY1_VF_MUL_re1_read2_b.fq
YY1_VF_MU_re1_b	Wu_lab_0665	Deep sequencing of the junctions of DNA fragment editting	AMPLICON	GENOMIC	PCR	paired	ILLUMINA	HiSeq X Ten	PCR libraries from amplicons of the junctions of DNA fragment editting	fastq	YY1_VF_MU_re1_read1_b.fq	YY1_VF_MU_re1_read2_b.fq
YY1_VR_CTL_re1_b	Wu_lab_0666	Deep sequencing of the junctions of DNA fragment editting	AMPLICON	GENOMIC	PCR	paired	ILLUMINA	HiSeq X Ten	PCR libraries from amplicons of the junctions of DNA fragment editting	fastq	YY1_VR_CTL_re1_read1_b.fq	YY1_VR_CTL_re1_read2_b.fq
YY1_VR_L_re1_b	Wu_lab_0667	Deep sequencing of the junctions of DNA fragment editting	AMPLICON	GENOMIC	PCR	paired	ILLUMINA	HiSeq X Ten	PCR libraries from amplicons of the junctions of DNA fragment editting	fastq	YY1_VR_L_re1_read1_b.fq	YY1_VR_L_re1_read2_b.fq
YY1_VR_MUL_re1_b	Wu_lab_0668	Deep sequencing of the junctions of DNA fragment editting	AMPLICON	GENOMIC	PCR	paired	ILLUMINA	HiSeq X Ten	PCR libraries from amplicons of the junctions of DNA fragment editting	fastq	YY1_VR_MUL_re1_read1_b.fq	YY1_VR_MUL_re1_read2_b.fq
YY1_VR_MU_re1_b	Wu_lab_0669	Deep sequencing of the junctions of DNA fragment editting	AMPLICON	GENOMIC	PCR	paired	ILLUMINA	HiSeq X Ten	PCR libraries from amplicons of the junctions of DNA fragment editting	fastq	YY1_VR_MU_re1_read1_b.fq	YY1_VR_MU_re1_read2_b.fq
MA_DEL_CTL_re2_b	Wu_lab_0670	Deep sequencing of the junctions of DNA fragment editting	AMPLICON	GENOMIC	PCR	paired	ILLUMINA	HiSeq X Ten	PCR libraries from amplicons of the junctions of DNA fragment editting	fastq	MA_DEL_CTL_re2_read1_b.fq	MA_DEL_CTL_re2_read2_b.fq
MA_DEL_L_re2_b	Wu_lab_0671	Deep sequencing of the junctions of DNA fragment editting	AMPLICON	GENOMIC	PCR	paired	ILLUMINA	HiSeq X Ten	PCR libraries from amplicons of the junctions of DNA fragment editting	fastq	MA_DEL_L_re2_read1_b.fq	MA_DEL_L_re2_read2_b.fq
MA_DEL_MUL_re2_b	Wu_lab_0672	Deep sequencing of the junctions of DNA fragment editting	AMPLICON	GENOMIC	PCR	paired	ILLUMINA	HiSeq X Ten	PCR libraries from amplicons of the junctions of DNA fragment editting	fastq	MA_DEL_MUL_re2_read1_b.fq	MA_DEL_MUL_re2_read2_b.fq
MA_DEL_MU_re2_b	Wu_lab_0673	Deep sequencing of the junctions of DNA fragment editting	AMPLICON	GENOMIC	PCR	paired	ILLUMINA	HiSeq X Ten	PCR libraries from amplicons of the junctions of DNA fragment editting	fastq	MA_DEL_MU_re2_read1_b.fq	MA_DEL_MU_re2_read2_b.fq
MA_DUP_CTL_re2_b	Wu_lab_0674	Deep sequencing of the junctions of DNA fragment editting	AMPLICON	GENOMIC	PCR	paired	ILLUMINA	HiSeq X Ten	PCR libraries from amplicons of the junctions of DNA fragment editting	fastq	MA_DUP_CTL_re2_read1_b.fq	MA_DUP_CTL_re2_read2_b.fq
MA_DUP_L_re2_b	Wu_lab_0675	Deep sequencing of the junctions of DNA fragment editting	AMPLICON	GENOMIC	PCR	paired	ILLUMINA	HiSeq X Ten	PCR libraries from amplicons of the junctions of DNA fragment editting	fastq	MA_DUP_L_re2_read1_b.fq	MA_DUP_L_re2_read2_b.fq
MA_DUP_MUL_re2_b	Wu_lab_0676	Deep sequencing of the junctions of DNA fragment editting	AMPLICON	GENOMIC	PCR	paired	ILLUMINA	HiSeq X Ten	PCR libraries from amplicons of the junctions of DNA fragment editting	fastq	MA_DUP_MUL_re2_read1_b.fq	MA_DUP_MUL_re2_read2_b.fq
MA_DUP_MU_re2_b	Wu_lab_0677	Deep sequencing of the junctions of DNA fragment editting	AMPLICON	GENOMIC	PCR	paired	ILLUMINA	HiSeq X Ten	PCR libraries from amplicons of the junctions of DNA fragment editting	fastq	MA_DUP_MU_re2_read1_b.fq	MA_DUP_MU_re2_read2_b.fq
MA_VF_CTL_re2_b	Wu_lab_0678	Deep sequencing of the junctions of DNA fragment editting	AMPLICON	GENOMIC	PCR	paired	ILLUMINA	HiSeq X Ten	PCR libraries from amplicons of the junctions of DNA fragment editting	fastq	MA_VF_CTL_re2_read1_b.fq	MA_VF_CTL_re2_read2_b.fq
MA_VF_L_re2_b	Wu_lab_0679	Deep sequencing of the junctions of DNA fragment editting	AMPLICON	GENOMIC	PCR	paired	ILLUMINA	HiSeq X Ten	PCR libraries from amplicons of the junctions of DNA fragment editting	fastq	MA_VF_L_re2_read1_b.fq	MA_VF_L_re2_read2_b.fq
MA_VF_MUL_re2_b	Wu_lab_0680	Deep sequencing of the junctions of DNA fragment editting	AMPLICON	GENOMIC	PCR	paired	ILLUMINA	HiSeq X Ten	PCR libraries from amplicons of the junctions of DNA fragment editting	fastq	MA_VF_MUL_re2_read1_b.fq	MA_VF_MUL_re2_read2_b.fq
MA_VF_MU_re2_b	Wu_lab_0681	Deep sequencing of the junctions of DNA fragment editting	AMPLICON	GENOMIC	PCR	paired	ILLUMINA	HiSeq X Ten	PCR libraries from amplicons of the junctions of DNA fragment editting	fastq	MA_VF_MU_re2_read1_b.fq	MA_VF_MU_re2_read2_b.fq
MA_VR_CTL_re2_b	Wu_lab_0682	Deep sequencing of the junctions of DNA fragment editting	AMPLICON	GENOMIC	PCR	paired	ILLUMINA	HiSeq X Ten	PCR libraries from amplicons of the junctions of DNA fragment editting	fastq	MA_VR_CTL_re2_read1_b.fq	MA_VR_CTL_re2_read2_b.fq
MA_VR_L_re2_b	Wu_lab_0683	Deep sequencing of the junctions of DNA fragment editting	AMPLICON	GENOMIC	PCR	paired	ILLUMINA	HiSeq X Ten	PCR libraries from amplicons of the junctions of DNA fragment editting	fastq	MA_VR_L_re2_read1_b.fq	MA_VR_L_re2_read2_b.fq
MA_VR_MUL_re2_b	Wu_lab_0684	Deep sequencing of the junctions of DNA fragment editting	AMPLICON	GENOMIC	PCR	paired	ILLUMINA	HiSeq X Ten	PCR libraries from amplicons of the junctions of DNA fragment editting	fastq	MA_VR_MUL_re2_read1_b.fq	MA_VR_MUL_re2_read2_b.fq
MA_VR_MU_re2_b	Wu_lab_0685	Deep sequencing of the junctions of DNA fragment editting	AMPLICON	GENOMIC	PCR	paired	ILLUMINA	HiSeq X Ten	PCR libraries from amplicons of the junctions of DNA fragment editting	fastq	MA_VR_MU_re2_read1_b.fq	MA_VR_MU_re2_read2_b.fq
ME_DEL_CTL_re2_b	Wu_lab_0686	Deep sequencing of the junctions of DNA fragment editting	AMPLICON	GENOMIC	PCR	paired	ILLUMINA	HiSeq X Ten	PCR libraries from amplicons of the junctions of DNA fragment editting	fastq	ME_DEL_CTL_re2_read1_b.fq	ME_DEL_CTL_re2_read2_b.fq
ME_DEL_L_re2_b	Wu_lab_0687	Deep sequencing of the junctions of DNA fragment editting	AMPLICON	GENOMIC	PCR	paired	ILLUMINA	HiSeq X Ten	PCR libraries from amplicons of the junctions of DNA fragment editting	fastq	ME_DEL_L_re2_read1_b.fq	ME_DEL_L_re2_read2_b.fq
ME_DEL_MUL_re2_b	Wu_lab_0688	Deep sequencing of the junctions of DNA fragment editting	AMPLICON	GENOMIC	PCR	paired	ILLUMINA	HiSeq X Ten	PCR libraries from amplicons of the junctions of DNA fragment editting	fastq	ME_DEL_MUL_re2_read1_b.fq	ME_DEL_MUL_re2_read2_b.fq
ME_DEL_MU_re2_b	Wu_lab_0689	Deep sequencing of the junctions of DNA fragment editting	AMPLICON	GENOMIC	PCR	paired	ILLUMINA	HiSeq X Ten	PCR libraries from amplicons of the junctions of DNA fragment editting	fastq	ME_DEL_MU_re2_read1_b.fq	ME_DEL_MU_re2_read2_b.fq
ME_DUP_CTL_re2_b	Wu_lab_0690	Deep sequencing of the junctions of DNA fragment editting	AMPLICON	GENOMIC	PCR	paired	ILLUMINA	HiSeq X Ten	PCR libraries from amplicons of the junctions of DNA fragment editting	fastq	ME_DUP_CTL_re2_read1_b.fq	ME_DUP_CTL_re2_read2_b.fq
ME_DUP_L_re2_b	Wu_lab_0691	Deep sequencing of the junctions of DNA fragment editting	AMPLICON	GENOMIC	PCR	paired	ILLUMINA	HiSeq X Ten	PCR libraries from amplicons of the junctions of DNA fragment editting	fastq	ME_DUP_L_re2_read1_b.fq	ME_DUP_L_re2_read2_b.fq
ME_DUP_MUL_re2_b	Wu_lab_0692	Deep sequencing of the junctions of DNA fragment editting	AMPLICON	GENOMIC	PCR	paired	ILLUMINA	HiSeq X Ten	PCR libraries from amplicons of the junctions of DNA fragment editting	fastq	ME_DUP_MUL_re2_read1_b.fq	ME_DUP_MUL_re2_read2_b.fq
ME_DUP_MU_re2_b	Wu_lab_0693	Deep sequencing of the junctions of DNA fragment editting	AMPLICON	GENOMIC	PCR	paired	ILLUMINA	HiSeq X Ten	PCR libraries from amplicons of the junctions of DNA fragment editting	fastq	ME_DUP_MU_re2_read1_b.fq	ME_DUP_MU_re2_read2_b.fq
ME_VF_CTL_re2_b	Wu_lab_0694	Deep sequencing of the junctions of DNA fragment editting	AMPLICON	GENOMIC	PCR	paired	ILLUMINA	HiSeq X Ten	PCR libraries from amplicons of the junctions of DNA fragment editting	fastq	ME_VF_CTL_re2_read1_b.fq	ME_VF_CTL_re2_read2_b.fq
ME_VF_L_re2_b	Wu_lab_0695	Deep sequencing of the junctions of DNA fragment editting	AMPLICON	GENOMIC	PCR	paired	ILLUMINA	HiSeq X Ten	PCR libraries from amplicons of the junctions of DNA fragment editting	fastq	ME_VF_L_re2_read1_b.fq	ME_VF_L_re2_read2_b.fq
ME_VF_MUL_re2_b	Wu_lab_0696	Deep sequencing of the junctions of DNA fragment editting	AMPLICON	GENOMIC	PCR	paired	ILLUMINA	HiSeq X Ten	PCR libraries from amplicons of the junctions of DNA fragment editting	fastq	ME_VF_MUL_re2_read1_b.fq	ME_VF_MUL_re2_read2_b.fq
ME_VF_MU_re2_b	Wu_lab_0697	Deep sequencing of the junctions of DNA fragment editting	AMPLICON	GENOMIC	PCR	paired	ILLUMINA	HiSeq X Ten	PCR libraries from amplicons of the junctions of DNA fragment editting	fastq	ME_VF_MU_re2_read1_b.fq	ME_VF_MU_re2_read2_b.fq
ME_VR_CTL_re2_b	Wu_lab_0698	Deep sequencing of the junctions of DNA fragment editting	AMPLICON	GENOMIC	PCR	paired	ILLUMINA	HiSeq X Ten	PCR libraries from amplicons of the junctions of DNA fragment editting	fastq	ME_VR_CTL_re2_read1_b.fq	ME_VR_CTL_re2_read2_b.fq
ME_VR_L_re2_b	Wu_lab_0699	Deep sequencing of the junctions of DNA fragment editting	AMPLICON	GENOMIC	PCR	paired	ILLUMINA	HiSeq X Ten	PCR libraries from amplicons of the junctions of DNA fragment editting	fastq	ME_VR_L_re2_read1_b.fq	ME_VR_L_re2_read2_b.fq
ME_VR_MUL_re2_b	Wu_lab_0700	Deep sequencing of the junctions of DNA fragment editting	AMPLICON	GENOMIC	PCR	paired	ILLUMINA	HiSeq X Ten	PCR libraries from amplicons of the junctions of DNA fragment editting	fastq	ME_VR_MUL_re2_read1_b.fq	ME_VR_MUL_re2_read2_b.fq
ME_VR_MU_re2_b	Wu_lab_0701	Deep sequencing of the junctions of DNA fragment editting	AMPLICON	GENOMIC	PCR	paired	ILLUMINA	HiSeq X Ten	PCR libraries from amplicons of the junctions of DNA fragment editting	fastq	ME_VR_MU_re2_read1_b.fq	ME_VR_MU_re2_read2_b.fq
PA_DEL_CTL_re2_b	Wu_lab_0702	Deep sequencing of the junctions of DNA fragment editting	AMPLICON	GENOMIC	PCR	paired	ILLUMINA	HiSeq X Ten	PCR libraries from amplicons of the junctions of DNA fragment editting	fastq	PA_DEL_CTL_re2_read1_b.fq	PA_DEL_CTL_re2_read2_b.fq
PA_DEL_L_re2_b	Wu_lab_0703	Deep sequencing of the junctions of DNA fragment editting	AMPLICON	GENOMIC	PCR	paired	ILLUMINA	HiSeq X Ten	PCR libraries from amplicons of the junctions of DNA fragment editting	fastq	PA_DEL_L_re2_read1_b.fq	PA_DEL_L_re2_read2_b.fq
PA_DEL_MUL_re2_b	Wu_lab_0704	Deep sequencing of the junctions of DNA fragment editting	AMPLICON	GENOMIC	PCR	paired	ILLUMINA	HiSeq X Ten	PCR libraries from amplicons of the junctions of DNA fragment editting	fastq	PA_DEL_MUL_re2_read1_b.fq	PA_DEL_MUL_re2_read2_b.fq
PA_DEL_MU_re2_b	Wu_lab_0705	Deep sequencing of the junctions of DNA fragment editting	AMPLICON	GENOMIC	PCR	paired	ILLUMINA	HiSeq X Ten	PCR libraries from amplicons of the junctions of DNA fragment editting	fastq	PA_DEL_MU_re2_read1_b.fq	PA_DEL_MU_re2_read2_b.fq
PA_DUP_CTL_re2_b	Wu_lab_0706	Deep sequencing of the junctions of DNA fragment editting	AMPLICON	GENOMIC	PCR	paired	ILLUMINA	HiSeq X Ten	PCR libraries from amplicons of the junctions of DNA fragment editting	fastq	PA_DUP_CTL_re2_read1_b.fq	PA_DUP_CTL_re2_read2_b.fq
PA_DUP_L_re2_b	Wu_lab_0707	Deep sequencing of the junctions of DNA fragment editting	AMPLICON	GENOMIC	PCR	paired	ILLUMINA	HiSeq X Ten	PCR libraries from amplicons of the junctions of DNA fragment editting	fastq	PA_DUP_L_re2_read1_b.fq	PA_DUP_L_re2_read2_b.fq
PA_DUP_MUL_re2_b	Wu_lab_0708	Deep sequencing of the junctions of DNA fragment editting	AMPLICON	GENOMIC	PCR	paired	ILLUMINA	HiSeq X Ten	PCR libraries from amplicons of the junctions of DNA fragment editting	fastq	PA_DUP_MUL_re2_read1_b.fq	PA_DUP_MUL_re2_read2_b.fq
PA_DUP_MU_re2_b	Wu_lab_0709	Deep sequencing of the junctions of DNA fragment editting	AMPLICON	GENOMIC	PCR	paired	ILLUMINA	HiSeq X Ten	PCR libraries from amplicons of the junctions of DNA fragment editting	fastq	PA_DUP_MU_re2_read1_b.fq	PA_DUP_MU_re2_read2_b.fq
PA_VF_CTL_re2_b	Wu_lab_0710	Deep sequencing of the junctions of DNA fragment editting	AMPLICON	GENOMIC	PCR	paired	ILLUMINA	HiSeq X Ten	PCR libraries from amplicons of the junctions of DNA fragment editting	fastq	PA_VF_CTL_re2_read1_b.fq	PA_VF_CTL_re2_read2_b.fq
PA_VF_L_re2_b	Wu_lab_0711	Deep sequencing of the junctions of DNA fragment editting	AMPLICON	GENOMIC	PCR	paired	ILLUMINA	HiSeq X Ten	PCR libraries from amplicons of the junctions of DNA fragment editting	fastq	PA_VF_L_re2_read1_b.fq	PA_VF_L_re2_read2_b.fq
PA_VF_MUL_re2_b	Wu_lab_0712	Deep sequencing of the junctions of DNA fragment editting	AMPLICON	GENOMIC	PCR	paired	ILLUMINA	HiSeq X Ten	PCR libraries from amplicons of the junctions of DNA fragment editting	fastq	PA_VF_MUL_re2_read1_b.fq	PA_VF_MUL_re2_read2_b.fq
PA_VF_MU_re2_b	Wu_lab_0713	Deep sequencing of the junctions of DNA fragment editting	AMPLICON	GENOMIC	PCR	paired	ILLUMINA	HiSeq X Ten	PCR libraries from amplicons of the junctions of DNA fragment editting	fastq	PA_VF_MU_re2_read1_b.fq	PA_VF_MU_re2_read2_b.fq
PA_VR_CTL_re2_b	Wu_lab_0714	Deep sequencing of the junctions of DNA fragment editting	AMPLICON	GENOMIC	PCR	paired	ILLUMINA	HiSeq X Ten	PCR libraries from amplicons of the junctions of DNA fragment editting	fastq	PA_VR_CTL_re2_read1_b.fq	PA_VR_CTL_re2_read2_b.fq
PA_VR_L_re2_b	Wu_lab_0715	Deep sequencing of the junctions of DNA fragment editting	AMPLICON	GENOMIC	PCR	paired	ILLUMINA	HiSeq X Ten	PCR libraries from amplicons of the junctions of DNA fragment editting	fastq	PA_VR_L_re2_read1_b.fq	PA_VR_L_re2_read2_b.fq
PA_VR_MUL_re2_b	Wu_lab_0716	Deep sequencing of the junctions of DNA fragment editting	AMPLICON	GENOMIC	PCR	paired	ILLUMINA	HiSeq X Ten	PCR libraries from amplicons of the junctions of DNA fragment editting	fastq	PA_VR_MUL_re2_read1_b.fq	PA_VR_MUL_re2_read2_b.fq
PA_VR_MU_re2_b	Wu_lab_0717	Deep sequencing of the junctions of DNA fragment editting	AMPLICON	GENOMIC	PCR	paired	ILLUMINA	HiSeq X Ten	PCR libraries from amplicons of the junctions of DNA fragment editting	fastq	PA_VR_MU_re2_read1_b.fq	PA_VR_MU_re2_read2_b.fq
PR_DEL_CTL_re2_b	Wu_lab_0718	Deep sequencing of the junctions of DNA fragment editting	AMPLICON	GENOMIC	PCR	paired	ILLUMINA	HiSeq X Ten	PCR libraries from amplicons of the junctions of DNA fragment editting	fastq	PR_DEL_CTL_re2_read1_b.fq	PR_DEL_CTL_re2_read2_b.fq
PR_DEL_L_re2_b	Wu_lab_0719	Deep sequencing of the junctions of DNA fragment editting	AMPLICON	GENOMIC	PCR	paired	ILLUMINA	HiSeq X Ten	PCR libraries from amplicons of the junctions of DNA fragment editting	fastq	PR_DEL_L_re2_read1_b.fq	PR_DEL_L_re2_read2_b.fq
PR_DEL_MUL_re2_b	Wu_lab_0720	Deep sequencing of the junctions of DNA fragment editting	AMPLICON	GENOMIC	PCR	paired	ILLUMINA	HiSeq X Ten	PCR libraries from amplicons of the junctions of DNA fragment editting	fastq	PR_DEL_MUL_re2_read1_b.fq	PR_DEL_MUL_re2_read2_b.fq
PR_DEL_MU_re2_b	Wu_lab_0721	Deep sequencing of the junctions of DNA fragment editting	AMPLICON	GENOMIC	PCR	paired	ILLUMINA	HiSeq X Ten	PCR libraries from amplicons of the junctions of DNA fragment editting	fastq	PR_DEL_MU_re2_read1_b.fq	PR_DEL_MU_re2_read2_b.fq
PR_DUP_CTL_re2_b	Wu_lab_0722	Deep sequencing of the junctions of DNA fragment editting	AMPLICON	GENOMIC	PCR	paired	ILLUMINA	HiSeq X Ten	PCR libraries from amplicons of the junctions of DNA fragment editting	fastq	PR_DUP_CTL_re2_read1_b.fq	PR_DUP_CTL_re2_read2_b.fq
PR_DUP_L_re2_b	Wu_lab_0723	Deep sequencing of the junctions of DNA fragment editting	AMPLICON	GENOMIC	PCR	paired	ILLUMINA	HiSeq X Ten	PCR libraries from amplicons of the junctions of DNA fragment editting	fastq	PR_DUP_L_re2_read1_b.fq	PR_DUP_L_re2_read2_b.fq
PR_DUP_MUL_re2_b	Wu_lab_0724	Deep sequencing of the junctions of DNA fragment editting	AMPLICON	GENOMIC	PCR	paired	ILLUMINA	HiSeq X Ten	PCR libraries from amplicons of the junctions of DNA fragment editting	fastq	PR_DUP_MUL_re2_read1_b.fq	PR_DUP_MUL_re2_read2_b.fq
PR_DUP_MU_re2_b	Wu_lab_0725	Deep sequencing of the junctions of DNA fragment editting	AMPLICON	GENOMIC	PCR	paired	ILLUMINA	HiSeq X Ten	PCR libraries from amplicons of the junctions of DNA fragment editting	fastq	PR_DUP_MU_re2_read1_b.fq	PR_DUP_MU_re2_read2_b.fq
PR_VF_CTL_re2_b	Wu_lab_0726	Deep sequencing of the junctions of DNA fragment editting	AMPLICON	GENOMIC	PCR	paired	ILLUMINA	HiSeq X Ten	PCR libraries from amplicons of the junctions of DNA fragment editting	fastq	PR_VF_CTL_re2_read1_b.fq	PR_VF_CTL_re2_read2_b.fq
PR_VF_L_re2_b	Wu_lab_0727	Deep sequencing of the junctions of DNA fragment editting	AMPLICON	GENOMIC	PCR	paired	ILLUMINA	HiSeq X Ten	PCR libraries from amplicons of the junctions of DNA fragment editting	fastq	PR_VF_L_re2_read1_b.fq	PR_VF_L_re2_read2_b.fq
PR_VF_MUL_re2_b	Wu_lab_0728	Deep sequencing of the junctions of DNA fragment editting	AMPLICON	GENOMIC	PCR	paired	ILLUMINA	HiSeq X Ten	PCR libraries from amplicons of the junctions of DNA fragment editting	fastq	PR_VF_MUL_re2_read1_b.fq	PR_VF_MUL_re2_read2_b.fq
PR_VF_MU_re2_b	Wu_lab_0729	Deep sequencing of the junctions of DNA fragment editting	AMPLICON	GENOMIC	PCR	paired	ILLUMINA	HiSeq X Ten	PCR libraries from amplicons of the junctions of DNA fragment editting	fastq	PR_VF_MU_re2_read1_b.fq	PR_VF_MU_re2_read2_b.fq
PR_VR_CTL_re2_b	Wu_lab_0730	Deep sequencing of the junctions of DNA fragment editting	AMPLICON	GENOMIC	PCR	paired	ILLUMINA	HiSeq X Ten	PCR libraries from amplicons of the junctions of DNA fragment editting	fastq	PR_VR_CTL_re2_read1_b.fq	PR_VR_CTL_re2_read2_b.fq
PR_VR_L_re2_b	Wu_lab_0731	Deep sequencing of the junctions of DNA fragment editting	AMPLICON	GENOMIC	PCR	paired	ILLUMINA	HiSeq X Ten	PCR libraries from amplicons of the junctions of DNA fragment editting	fastq	PR_VR_L_re2_read1_b.fq	PR_VR_L_re2_read2_b.fq
PR_VR_MUL_re2_b	Wu_lab_0732	Deep sequencing of the junctions of DNA fragment editting	AMPLICON	GENOMIC	PCR	paired	ILLUMINA	HiSeq X Ten	PCR libraries from amplicons of the junctions of DNA fragment editting	fastq	PR_VR_MUL_re2_read1_b.fq	PR_VR_MUL_re2_read2_b.fq
PR_VR_MU_re2_b	Wu_lab_0733	Deep sequencing of the junctions of DNA fragment editting	AMPLICON	GENOMIC	PCR	paired	ILLUMINA	HiSeq X Ten	PCR libraries from amplicons of the junctions of DNA fragment editting	fastq	PR_VR_MU_re2_read1_b.fq	PR_VR_MU_re2_read2_b.fq
YY1_DEL_CTL_re2_b	Wu_lab_0734	Deep sequencing of the junctions of DNA fragment editting	AMPLICON	GENOMIC	PCR	paired	ILLUMINA	HiSeq X Ten	PCR libraries from amplicons of the junctions of DNA fragment editting	fastq	YY1_DEL_CTL_re2_read1_b.fq	YY1_DEL_CTL_re2_read2_b.fq
YY1_DEL_L_re2_b	Wu_lab_0735	Deep sequencing of the junctions of DNA fragment editting	AMPLICON	GENOMIC	PCR	paired	ILLUMINA	HiSeq X Ten	PCR libraries from amplicons of the junctions of DNA fragment editting	fastq	YY1_DEL_L_re2_read1_b.fq	YY1_DEL_L_re2_read2_b.fq
YY1_DEL_MUL_re2_b	Wu_lab_0736	Deep sequencing of the junctions of DNA fragment editting	AMPLICON	GENOMIC	PCR	paired	ILLUMINA	HiSeq X Ten	PCR libraries from amplicons of the junctions of DNA fragment editting	fastq	YY1_DEL_MUL_re2_read1_b.fq	YY1_DEL_MUL_re2_read2_b.fq
YY1_DEL_MU_re2_b	Wu_lab_0737	Deep sequencing of the junctions of DNA fragment editting	AMPLICON	GENOMIC	PCR	paired	ILLUMINA	HiSeq X Ten	PCR libraries from amplicons of the junctions of DNA fragment editting	fastq	YY1_DEL_MU_re2_read1_b.fq	YY1_DEL_MU_re2_read2_b.fq
YY1_DUP_CTL_re2_b	Wu_lab_0738	Deep sequencing of the junctions of DNA fragment editting	AMPLICON	GENOMIC	PCR	paired	ILLUMINA	HiSeq X Ten	PCR libraries from amplicons of the junctions of DNA fragment editting	fastq	YY1_DUP_CTL_re2_read1_b.fq	YY1_DUP_CTL_re2_read2_b.fq
YY1_DUP_L_re2_b	Wu_lab_0739	Deep sequencing of the junctions of DNA fragment editting	AMPLICON	GENOMIC	PCR	paired	ILLUMINA	HiSeq X Ten	PCR libraries from amplicons of the junctions of DNA fragment editting	fastq	YY1_DUP_L_re2_read1_b.fq	YY1_DUP_L_re2_read2_b.fq
YY1_DUP_MUL_re2_b	Wu_lab_0740	Deep sequencing of the junctions of DNA fragment editting	AMPLICON	GENOMIC	PCR	paired	ILLUMINA	HiSeq X Ten	PCR libraries from amplicons of the junctions of DNA fragment editting	fastq	YY1_DUP_MUL_re2_read1_b.fq	YY1_DUP_MUL_re2_read2_b.fq
YY1_DUP_MU_re2_b	Wu_lab_0741	Deep sequencing of the junctions of DNA fragment editting	AMPLICON	GENOMIC	PCR	paired	ILLUMINA	HiSeq X Ten	PCR libraries from amplicons of the junctions of DNA fragment editting	fastq	YY1_DUP_MU_re2_read1_b.fq	YY1_DUP_MU_re2_read2_b.fq
YY1_VF_CTL_re2_b	Wu_lab_0742	Deep sequencing of the junctions of DNA fragment editting	AMPLICON	GENOMIC	PCR	paired	ILLUMINA	HiSeq X Ten	PCR libraries from amplicons of the junctions of DNA fragment editting	fastq	YY1_VF_CTL_re2_read1_b.fq	YY1_VF_CTL_re2_read2_b.fq
YY1_VF_L_re2_b	Wu_lab_0743	Deep sequencing of the junctions of DNA fragment editting	AMPLICON	GENOMIC	PCR	paired	ILLUMINA	HiSeq X Ten	PCR libraries from amplicons of the junctions of DNA fragment editting	fastq	YY1_VF_L_re2_read1_b.fq	YY1_VF_L_re2_read2_b.fq
YY1_VF_MUL_re2_b	Wu_lab_0744	Deep sequencing of the junctions of DNA fragment editting	AMPLICON	GENOMIC	PCR	paired	ILLUMINA	HiSeq X Ten	PCR libraries from amplicons of the junctions of DNA fragment editting	fastq	YY1_VF_MUL_re2_read1_b.fq	YY1_VF_MUL_re2_read2_b.fq
YY1_VF_MU_re2_b	Wu_lab_0745	Deep sequencing of the junctions of DNA fragment editting	AMPLICON	GENOMIC	PCR	paired	ILLUMINA	HiSeq X Ten	PCR libraries from amplicons of the junctions of DNA fragment editting	fastq	YY1_VF_MU_re2_read1_b.fq	YY1_VF_MU_re2_read2_b.fq
YY1_VR_CTL_re2_b	Wu_lab_0746	Deep sequencing of the junctions of DNA fragment editting	AMPLICON	GENOMIC	PCR	paired	ILLUMINA	HiSeq X Ten	PCR libraries from amplicons of the junctions of DNA fragment editting	fastq	YY1_VR_CTL_re2_read1_b.fq	YY1_VR_CTL_re2_read2_b.fq
YY1_VR_L_re2_b	Wu_lab_0747	Deep sequencing of the junctions of DNA fragment editting	AMPLICON	GENOMIC	PCR	paired	ILLUMINA	HiSeq X Ten	PCR libraries from amplicons of the junctions of DNA fragment editting	fastq	YY1_VR_L_re2_read1_b.fq	YY1_VR_L_re2_read2_b.fq
YY1_VR_MUL_re2_b	Wu_lab_0748	Deep sequencing of the junctions of DNA fragment editting	AMPLICON	GENOMIC	PCR	paired	ILLUMINA	HiSeq X Ten	PCR libraries from amplicons of the junctions of DNA fragment editting	fastq	YY1_VR_MUL_re2_read1_b.fq	YY1_VR_MUL_re2_read2_b.fq
YY1_VR_MU_re2_b	Wu_lab_0749	Deep sequencing of the junctions of DNA fragment editting	AMPLICON	GENOMIC	PCR	paired	ILLUMINA	HiSeq X Ten	PCR libraries from amplicons of the junctions of DNA fragment editting	fastq	YY1_VR_MU_re2_read1_b.fq	YY1_VR_MU_re2_read2_b.fq
MA_DEL_CTL_re3_b	Wu_lab_0750	Deep sequencing of the junctions of DNA fragment editting	AMPLICON	GENOMIC	PCR	paired	ILLUMINA	HiSeq X Ten	PCR libraries from amplicons of the junctions of DNA fragment editting	fastq	MA_DEL_CTL_re3_read1_b.fq	MA_DEL_CTL_re3_read2_b.fq
MA_DEL_L_re3_b	Wu_lab_0751	Deep sequencing of the junctions of DNA fragment editting	AMPLICON	GENOMIC	PCR	paired	ILLUMINA	HiSeq X Ten	PCR libraries from amplicons of the junctions of DNA fragment editting	fastq	MA_DEL_L_re3_read1_b.fq	MA_DEL_L_re3_read2_b.fq
MA_DEL_MUL_re3_b	Wu_lab_0752	Deep sequencing of the junctions of DNA fragment editting	AMPLICON	GENOMIC	PCR	paired	ILLUMINA	HiSeq X Ten	PCR libraries from amplicons of the junctions of DNA fragment editting	fastq	MA_DEL_MUL_re3_read1_b.fq	MA_DEL_MUL_re3_read2_b.fq
MA_DEL_MU_re3_b	Wu_lab_0753	Deep sequencing of the junctions of DNA fragment editting	AMPLICON	GENOMIC	PCR	paired	ILLUMINA	HiSeq X Ten	PCR libraries from amplicons of the junctions of DNA fragment editting	fastq	MA_DEL_MU_re3_read1_b.fq	MA_DEL_MU_re3_read2_b.fq
MA_DUP_CTL_re3_b	Wu_lab_0754	Deep sequencing of the junctions of DNA fragment editting	AMPLICON	GENOMIC	PCR	paired	ILLUMINA	HiSeq X Ten	PCR libraries from amplicons of the junctions of DNA fragment editting	fastq	MA_DUP_CTL_re3_read1_b.fq	MA_DUP_CTL_re3_read2_b.fq
MA_DUP_L_re3_b	Wu_lab_0755	Deep sequencing of the junctions of DNA fragment editting	AMPLICON	GENOMIC	PCR	paired	ILLUMINA	HiSeq X Ten	PCR libraries from amplicons of the junctions of DNA fragment editting	fastq	MA_DUP_L_re3_read1_b.fq	MA_DUP_L_re3_read2_b.fq
MA_DUP_MUL_re3_b	Wu_lab_0756	Deep sequencing of the junctions of DNA fragment editting	AMPLICON	GENOMIC	PCR	paired	ILLUMINA	HiSeq X Ten	PCR libraries from amplicons of the junctions of DNA fragment editting	fastq	MA_DUP_MUL_re3_read1_b.fq	MA_DUP_MUL_re3_read2_b.fq
MA_DUP_MU_re3_b	Wu_lab_0757	Deep sequencing of the junctions of DNA fragment editting	AMPLICON	GENOMIC	PCR	paired	ILLUMINA	HiSeq X Ten	PCR libraries from amplicons of the junctions of DNA fragment editting	fastq	MA_DUP_MU_re3_read1_b.fq	MA_DUP_MU_re3_read2_b.fq
MA_VF_CTL_re3_b	Wu_lab_0758	Deep sequencing of the junctions of DNA fragment editting	AMPLICON	GENOMIC	PCR	paired	ILLUMINA	HiSeq X Ten	PCR libraries from amplicons of the junctions of DNA fragment editting	fastq	MA_VF_CTL_re3_read1_b.fq	MA_VF_CTL_re3_read2_b.fq
MA_VF_L_re3_b	Wu_lab_0759	Deep sequencing of the junctions of DNA fragment editting	AMPLICON	GENOMIC	PCR	paired	ILLUMINA	HiSeq X Ten	PCR libraries from amplicons of the junctions of DNA fragment editting	fastq	MA_VF_L_re3_read1_b.fq	MA_VF_L_re3_read2_b.fq
MA_VF_MUL_re3_b	Wu_lab_0760	Deep sequencing of the junctions of DNA fragment editting	AMPLICON	GENOMIC	PCR	paired	ILLUMINA	HiSeq X Ten	PCR libraries from amplicons of the junctions of DNA fragment editting	fastq	MA_VF_MUL_re3_read1_b.fq	MA_VF_MUL_re3_read2_b.fq
MA_VF_MU_re3_b	Wu_lab_0761	Deep sequencing of the junctions of DNA fragment editting	AMPLICON	GENOMIC	PCR	paired	ILLUMINA	HiSeq X Ten	PCR libraries from amplicons of the junctions of DNA fragment editting	fastq	MA_VF_MU_re3_read1_b.fq	MA_VF_MU_re3_read2_b.fq
MA_VR_CTL_re3_b	Wu_lab_0762	Deep sequencing of the junctions of DNA fragment editting	AMPLICON	GENOMIC	PCR	paired	ILLUMINA	HiSeq X Ten	PCR libraries from amplicons of the junctions of DNA fragment editting	fastq	MA_VR_CTL_re3_read1_b.fq	MA_VR_CTL_re3_read2_b.fq
MA_VR_L_re3_b	Wu_lab_0763	Deep sequencing of the junctions of DNA fragment editting	AMPLICON	GENOMIC	PCR	paired	ILLUMINA	HiSeq X Ten	PCR libraries from amplicons of the junctions of DNA fragment editting	fastq	MA_VR_L_re3_read1_b.fq	MA_VR_L_re3_read2_b.fq
MA_VR_MUL_re3_b	Wu_lab_0764	Deep sequencing of the junctions of DNA fragment editting	AMPLICON	GENOMIC	PCR	paired	ILLUMINA	HiSeq X Ten	PCR libraries from amplicons of the junctions of DNA fragment editting	fastq	MA_VR_MUL_re3_read1_b.fq	MA_VR_MUL_re3_read2_b.fq
MA_VR_MU_re3_b	Wu_lab_0765	Deep sequencing of the junctions of DNA fragment editting	AMPLICON	GENOMIC	PCR	paired	ILLUMINA	HiSeq X Ten	PCR libraries from amplicons of the junctions of DNA fragment editting	fastq	MA_VR_MU_re3_read1_b.fq	MA_VR_MU_re3_read2_b.fq
ME_DEL_CTL_re3_b	Wu_lab_0766	Deep sequencing of the junctions of DNA fragment editting	AMPLICON	GENOMIC	PCR	paired	ILLUMINA	HiSeq X Ten	PCR libraries from amplicons of the junctions of DNA fragment editting	fastq	ME_DEL_CTL_re3_read1_b.fq	ME_DEL_CTL_re3_read2_b.fq
ME_DEL_L_re3_b	Wu_lab_0767	Deep sequencing of the junctions of DNA fragment editting	AMPLICON	GENOMIC	PCR	paired	ILLUMINA	HiSeq X Ten	PCR libraries from amplicons of the junctions of DNA fragment editting	fastq	ME_DEL_L_re3_read1_b.fq	ME_DEL_L_re3_read2_b.fq
ME_DEL_MUL_re3_b	Wu_lab_0768	Deep sequencing of the junctions of DNA fragment editting	AMPLICON	GENOMIC	PCR	paired	ILLUMINA	HiSeq X Ten	PCR libraries from amplicons of the junctions of DNA fragment editting	fastq	ME_DEL_MUL_re3_read1_b.fq	ME_DEL_MUL_re3_read2_b.fq
ME_DEL_MU_re3_b	Wu_lab_0769	Deep sequencing of the junctions of DNA fragment editting	AMPLICON	GENOMIC	PCR	paired	ILLUMINA	HiSeq X Ten	PCR libraries from amplicons of the junctions of DNA fragment editting	fastq	ME_DEL_MU_re3_read1_b.fq	ME_DEL_MU_re3_read2_b.fq
ME_DUP_CTL_re3_b	Wu_lab_0770	Deep sequencing of the junctions of DNA fragment editting	AMPLICON	GENOMIC	PCR	paired	ILLUMINA	HiSeq X Ten	PCR libraries from amplicons of the junctions of DNA fragment editting	fastq	ME_DUP_CTL_re3_read1_b.fq	ME_DUP_CTL_re3_read2_b.fq
ME_DUP_L_re3_b	Wu_lab_0771	Deep sequencing of the junctions of DNA fragment editting	AMPLICON	GENOMIC	PCR	paired	ILLUMINA	HiSeq X Ten	PCR libraries from amplicons of the junctions of DNA fragment editting	fastq	ME_DUP_L_re3_read1_b.fq	ME_DUP_L_re3_read2_b.fq
ME_DUP_MUL_re3_b	Wu_lab_0772	Deep sequencing of the junctions of DNA fragment editting	AMPLICON	GENOMIC	PCR	paired	ILLUMINA	HiSeq X Ten	PCR libraries from amplicons of the junctions of DNA fragment editting	fastq	ME_DUP_MUL_re3_read1_b.fq	ME_DUP_MUL_re3_read2_b.fq
ME_DUP_MU_re3_b	Wu_lab_0773	Deep sequencing of the junctions of DNA fragment editting	AMPLICON	GENOMIC	PCR	paired	ILLUMINA	HiSeq X Ten	PCR libraries from amplicons of the junctions of DNA fragment editting	fastq	ME_DUP_MU_re3_read1_b.fq	ME_DUP_MU_re3_read2_b.fq
ME_VF_CTL_re3_b	Wu_lab_0774	Deep sequencing of the junctions of DNA fragment editting	AMPLICON	GENOMIC	PCR	paired	ILLUMINA	HiSeq X Ten	PCR libraries from amplicons of the junctions of DNA fragment editting	fastq	ME_VF_CTL_re3_read1_b.fq	ME_VF_CTL_re3_read2_b.fq
ME_VF_L_re3_b	Wu_lab_0775	Deep sequencing of the junctions of DNA fragment editting	AMPLICON	GENOMIC	PCR	paired	ILLUMINA	HiSeq X Ten	PCR libraries from amplicons of the junctions of DNA fragment editting	fastq	ME_VF_L_re3_read1_b.fq	ME_VF_L_re3_read2_b.fq
ME_VF_MUL_re3_b	Wu_lab_0776	Deep sequencing of the junctions of DNA fragment editting	AMPLICON	GENOMIC	PCR	paired	ILLUMINA	HiSeq X Ten	PCR libraries from amplicons of the junctions of DNA fragment editting	fastq	ME_VF_MUL_re3_read1_b.fq	ME_VF_MUL_re3_read2_b.fq
ME_VF_MU_re3_b	Wu_lab_0777	Deep sequencing of the junctions of DNA fragment editting	AMPLICON	GENOMIC	PCR	paired	ILLUMINA	HiSeq X Ten	PCR libraries from amplicons of the junctions of DNA fragment editting	fastq	ME_VF_MU_re3_read1_b.fq	ME_VF_MU_re3_read2_b.fq
ME_VR_CTL_re3_b	Wu_lab_0778	Deep sequencing of the junctions of DNA fragment editting	AMPLICON	GENOMIC	PCR	paired	ILLUMINA	HiSeq X Ten	PCR libraries from amplicons of the junctions of DNA fragment editting	fastq	ME_VR_CTL_re3_read1_b.fq	ME_VR_CTL_re3_read2_b.fq
ME_VR_L_re3_b	Wu_lab_0779	Deep sequencing of the junctions of DNA fragment editting	AMPLICON	GENOMIC	PCR	paired	ILLUMINA	HiSeq X Ten	PCR libraries from amplicons of the junctions of DNA fragment editting	fastq	ME_VR_L_re3_read1_b.fq	ME_VR_L_re3_read2_b.fq
ME_VR_MUL_re3_b	Wu_lab_0780	Deep sequencing of the junctions of DNA fragment editting	AMPLICON	GENOMIC	PCR	paired	ILLUMINA	HiSeq X Ten	PCR libraries from amplicons of the junctions of DNA fragment editting	fastq	ME_VR_MUL_re3_read1_b.fq	ME_VR_MUL_re3_read2_b.fq
ME_VR_MU_re3_b	Wu_lab_0781	Deep sequencing of the junctions of DNA fragment editting	AMPLICON	GENOMIC	PCR	paired	ILLUMINA	HiSeq X Ten	PCR libraries from amplicons of the junctions of DNA fragment editting	fastq	ME_VR_MU_re3_read1_b.fq	ME_VR_MU_re3_read2_b.fq
PA_DEL_CTL_re3_b	Wu_lab_0782	Deep sequencing of the junctions of DNA fragment editting	AMPLICON	GENOMIC	PCR	paired	ILLUMINA	HiSeq X Ten	PCR libraries from amplicons of the junctions of DNA fragment editting	fastq	PA_DEL_CTL_re3_read1_b.fq	PA_DEL_CTL_re3_read2_b.fq
PA_DEL_L_re3_b	Wu_lab_0783	Deep sequencing of the junctions of DNA fragment editting	AMPLICON	GENOMIC	PCR	paired	ILLUMINA	HiSeq X Ten	PCR libraries from amplicons of the junctions of DNA fragment editting	fastq	PA_DEL_L_re3_read1_b.fq	PA_DEL_L_re3_read2_b.fq
PA_DEL_MUL_re3_b	Wu_lab_0784	Deep sequencing of the junctions of DNA fragment editting	AMPLICON	GENOMIC	PCR	paired	ILLUMINA	HiSeq X Ten	PCR libraries from amplicons of the junctions of DNA fragment editting	fastq	PA_DEL_MUL_re3_read1_b.fq	PA_DEL_MUL_re3_read2_b.fq
PA_DEL_MU_re3_b	Wu_lab_0785	Deep sequencing of the junctions of DNA fragment editting	AMPLICON	GENOMIC	PCR	paired	ILLUMINA	HiSeq X Ten	PCR libraries from amplicons of the junctions of DNA fragment editting	fastq	PA_DEL_MU_re3_read1_b.fq	PA_DEL_MU_re3_read2_b.fq
PA_DUP_CTL_re3_b	Wu_lab_0786	Deep sequencing of the junctions of DNA fragment editting	AMPLICON	GENOMIC	PCR	paired	ILLUMINA	HiSeq X Ten	PCR libraries from amplicons of the junctions of DNA fragment editting	fastq	PA_DUP_CTL_re3_read1_b.fq	PA_DUP_CTL_re3_read2_b.fq
PA_DUP_L_re3_b	Wu_lab_0787	Deep sequencing of the junctions of DNA fragment editting	AMPLICON	GENOMIC	PCR	paired	ILLUMINA	HiSeq X Ten	PCR libraries from amplicons of the junctions of DNA fragment editting	fastq	PA_DUP_L_re3_read1_b.fq	PA_DUP_L_re3_read2_b.fq
PA_DUP_MUL_re3_b	Wu_lab_0788	Deep sequencing of the junctions of DNA fragment editting	AMPLICON	GENOMIC	PCR	paired	ILLUMINA	HiSeq X Ten	PCR libraries from amplicons of the junctions of DNA fragment editting	fastq	PA_DUP_MUL_re3_read1_b.fq	PA_DUP_MUL_re3_read2_b.fq
PA_DUP_MU_re3_b	Wu_lab_0789	Deep sequencing of the junctions of DNA fragment editting	AMPLICON	GENOMIC	PCR	paired	ILLUMINA	HiSeq X Ten	PCR libraries from amplicons of the junctions of DNA fragment editting	fastq	PA_DUP_MU_re3_read1_b.fq	PA_DUP_MU_re3_read2_b.fq
PA_VF_CTL_re3_b	Wu_lab_0790	Deep sequencing of the junctions of DNA fragment editting	AMPLICON	GENOMIC	PCR	paired	ILLUMINA	HiSeq X Ten	PCR libraries from amplicons of the junctions of DNA fragment editting	fastq	PA_VF_CTL_re3_read1_b.fq	PA_VF_CTL_re3_read2_b.fq
PA_VF_L_re3_b	Wu_lab_0791	Deep sequencing of the junctions of DNA fragment editting	AMPLICON	GENOMIC	PCR	paired	ILLUMINA	HiSeq X Ten	PCR libraries from amplicons of the junctions of DNA fragment editting	fastq	PA_VF_L_re3_read1_b.fq	PA_VF_L_re3_read2_b.fq
PA_VF_MUL_re3_b	Wu_lab_0792	Deep sequencing of the junctions of DNA fragment editting	AMPLICON	GENOMIC	PCR	paired	ILLUMINA	HiSeq X Ten	PCR libraries from amplicons of the junctions of DNA fragment editting	fastq	PA_VF_MUL_re3_read1_b.fq	PA_VF_MUL_re3_read2_b.fq
PA_VF_MU_re3_b	Wu_lab_0793	Deep sequencing of the junctions of DNA fragment editting	AMPLICON	GENOMIC	PCR	paired	ILLUMINA	HiSeq X Ten	PCR libraries from amplicons of the junctions of DNA fragment editting	fastq	PA_VF_MU_re3_read1_b.fq	PA_VF_MU_re3_read2_b.fq
PA_VR_CTL_re3_b	Wu_lab_0794	Deep sequencing of the junctions of DNA fragment editting	AMPLICON	GENOMIC	PCR	paired	ILLUMINA	HiSeq X Ten	PCR libraries from amplicons of the junctions of DNA fragment editting	fastq	PA_VR_CTL_re3_read1_b.fq	PA_VR_CTL_re3_read2_b.fq
PA_VR_L_re3_b	Wu_lab_0795	Deep sequencing of the junctions of DNA fragment editting	AMPLICON	GENOMIC	PCR	paired	ILLUMINA	HiSeq X Ten	PCR libraries from amplicons of the junctions of DNA fragment editting	fastq	PA_VR_L_re3_read1_b.fq	PA_VR_L_re3_read2_b.fq
PA_VR_MUL_re3_b	Wu_lab_0796	Deep sequencing of the junctions of DNA fragment editting	AMPLICON	GENOMIC	PCR	paired	ILLUMINA	HiSeq X Ten	PCR libraries from amplicons of the junctions of DNA fragment editting	fastq	PA_VR_MUL_re3_read1_b.fq	PA_VR_MUL_re3_read2_b.fq
PA_VR_MU_re3_b	Wu_lab_0797	Deep sequencing of the junctions of DNA fragment editting	AMPLICON	GENOMIC	PCR	paired	ILLUMINA	HiSeq X Ten	PCR libraries from amplicons of the junctions of DNA fragment editting	fastq	PA_VR_MU_re3_read1_b.fq	PA_VR_MU_re3_read2_b.fq
PR_DEL_CTL_re3_b	Wu_lab_0798	Deep sequencing of the junctions of DNA fragment editting	AMPLICON	GENOMIC	PCR	paired	ILLUMINA	HiSeq X Ten	PCR libraries from amplicons of the junctions of DNA fragment editting	fastq	PR_DEL_CTL_re3_read1_b.fq	PR_DEL_CTL_re3_read2_b.fq
PR_DEL_L_re3_b	Wu_lab_0799	Deep sequencing of the junctions of DNA fragment editting	AMPLICON	GENOMIC	PCR	paired	ILLUMINA	HiSeq X Ten	PCR libraries from amplicons of the junctions of DNA fragment editting	fastq	PR_DEL_L_re3_read1_b.fq	PR_DEL_L_re3_read2_b.fq
PR_DEL_MUL_re3_b	Wu_lab_0800	Deep sequencing of the junctions of DNA fragment editting	AMPLICON	GENOMIC	PCR	paired	ILLUMINA	HiSeq X Ten	PCR libraries from amplicons of the junctions of DNA fragment editting	fastq	PR_DEL_MUL_re3_read1_b.fq	PR_DEL_MUL_re3_read2_b.fq
PR_DEL_MU_re3_b	Wu_lab_0801	Deep sequencing of the junctions of DNA fragment editting	AMPLICON	GENOMIC	PCR	paired	ILLUMINA	HiSeq X Ten	PCR libraries from amplicons of the junctions of DNA fragment editting	fastq	PR_DEL_MU_re3_read1_b.fq	PR_DEL_MU_re3_read2_b.fq
PR_DUP_CTL_re3_b	Wu_lab_0802	Deep sequencing of the junctions of DNA fragment editting	AMPLICON	GENOMIC	PCR	paired	ILLUMINA	HiSeq X Ten	PCR libraries from amplicons of the junctions of DNA fragment editting	fastq	PR_DUP_CTL_re3_read1_b.fq	PR_DUP_CTL_re3_read2_b.fq
PR_DUP_L_re3_b	Wu_lab_0803	Deep sequencing of the junctions of DNA fragment editting	AMPLICON	GENOMIC	PCR	paired	ILLUMINA	HiSeq X Ten	PCR libraries from amplicons of the junctions of DNA fragment editting	fastq	PR_DUP_L_re3_read1_b.fq	PR_DUP_L_re3_read2_b.fq
PR_DUP_MUL_re3_b	Wu_lab_0804	Deep sequencing of the junctions of DNA fragment editting	AMPLICON	GENOMIC	PCR	paired	ILLUMINA	HiSeq X Ten	PCR libraries from amplicons of the junctions of DNA fragment editting	fastq	PR_DUP_MUL_re3_read1_b.fq	PR_DUP_MUL_re3_read2_b.fq
PR_DUP_MU_re3_b	Wu_lab_0805	Deep sequencing of the junctions of DNA fragment editting	AMPLICON	GENOMIC	PCR	paired	ILLUMINA	HiSeq X Ten	PCR libraries from amplicons of the junctions of DNA fragment editting	fastq	PR_DUP_MU_re3_read1_b.fq	PR_DUP_MU_re3_read2_b.fq
PR_VF_CTL_re3_b	Wu_lab_0806	Deep sequencing of the junctions of DNA fragment editting	AMPLICON	GENOMIC	PCR	paired	ILLUMINA	HiSeq X Ten	PCR libraries from amplicons of the junctions of DNA fragment editting	fastq	PR_VF_CTL_re3_read1_b.fq	PR_VF_CTL_re3_read2_b.fq
PR_VF_L_re3_b	Wu_lab_0807	Deep sequencing of the junctions of DNA fragment editting	AMPLICON	GENOMIC	PCR	paired	ILLUMINA	HiSeq X Ten	PCR libraries from amplicons of the junctions of DNA fragment editting	fastq	PR_VF_L_re3_read1_b.fq	PR_VF_L_re3_read2_b.fq
PR_VF_MUL_re3_b	Wu_lab_0808	Deep sequencing of the junctions of DNA fragment editting	AMPLICON	GENOMIC	PCR	paired	ILLUMINA	HiSeq X Ten	PCR libraries from amplicons of the junctions of DNA fragment editting	fastq	PR_VF_MUL_re3_read1_b.fq	PR_VF_MUL_re3_read2_b.fq
PR_VF_MU_re3_b	Wu_lab_0809	Deep sequencing of the junctions of DNA fragment editting	AMPLICON	GENOMIC	PCR	paired	ILLUMINA	HiSeq X Ten	PCR libraries from amplicons of the junctions of DNA fragment editting	fastq	PR_VF_MU_re3_read1_b.fq	PR_VF_MU_re3_read2_b.fq
PR_VR_CTL_re3_b	Wu_lab_0810	Deep sequencing of the junctions of DNA fragment editting	AMPLICON	GENOMIC	PCR	paired	ILLUMINA	HiSeq X Ten	PCR libraries from amplicons of the junctions of DNA fragment editting	fastq	PR_VR_CTL_re3_read1_b.fq	PR_VR_CTL_re3_read2_b.fq
PR_VR_L_re3_b	Wu_lab_0811	Deep sequencing of the junctions of DNA fragment editting	AMPLICON	GENOMIC	PCR	paired	ILLUMINA	HiSeq X Ten	PCR libraries from amplicons of the junctions of DNA fragment editting	fastq	PR_VR_L_re3_read1_b.fq	PR_VR_L_re3_read2_b.fq
PR_VR_MUL_re3_b	Wu_lab_0812	Deep sequencing of the junctions of DNA fragment editting	AMPLICON	GENOMIC	PCR	paired	ILLUMINA	HiSeq X Ten	PCR libraries from amplicons of the junctions of DNA fragment editting	fastq	PR_VR_MUL_re3_read1_b.fq	PR_VR_MUL_re3_read2_b.fq
PR_VR_MU_re3_b	Wu_lab_0813	Deep sequencing of the junctions of DNA fragment editting	AMPLICON	GENOMIC	PCR	paired	ILLUMINA	HiSeq X Ten	PCR libraries from amplicons of the junctions of DNA fragment editting	fastq	PR_VR_MU_re3_read1_b.fq	PR_VR_MU_re3_read2_b.fq
YY1_DEL_CTL_re3_b	Wu_lab_0814	Deep sequencing of the junctions of DNA fragment editting	AMPLICON	GENOMIC	PCR	paired	ILLUMINA	HiSeq X Ten	PCR libraries from amplicons of the junctions of DNA fragment editting	fastq	YY1_DEL_CTL_re3_read1_b.fq	YY1_DEL_CTL_re3_read2_b.fq
YY1_DEL_L_re3_b	Wu_lab_0815	Deep sequencing of the junctions of DNA fragment editting	AMPLICON	GENOMIC	PCR	paired	ILLUMINA	HiSeq X Ten	PCR libraries from amplicons of the junctions of DNA fragment editting	fastq	YY1_DEL_L_re3_read1_b.fq	YY1_DEL_L_re3_read2_b.fq
YY1_DEL_MUL_re3_b	Wu_lab_0816	Deep sequencing of the junctions of DNA fragment editting	AMPLICON	GENOMIC	PCR	paired	ILLUMINA	HiSeq X Ten	PCR libraries from amplicons of the junctions of DNA fragment editting	fastq	YY1_DEL_MUL_re3_read1_b.fq	YY1_DEL_MUL_re3_read2_b.fq
YY1_DEL_MU_re3_b	Wu_lab_0817	Deep sequencing of the junctions of DNA fragment editting	AMPLICON	GENOMIC	PCR	paired	ILLUMINA	HiSeq X Ten	PCR libraries from amplicons of the junctions of DNA fragment editting	fastq	YY1_DEL_MU_re3_read1_b.fq	YY1_DEL_MU_re3_read2_b.fq
YY1_DUP_CTL_re3_b	Wu_lab_0818	Deep sequencing of the junctions of DNA fragment editting	AMPLICON	GENOMIC	PCR	paired	ILLUMINA	HiSeq X Ten	PCR libraries from amplicons of the junctions of DNA fragment editting	fastq	YY1_DUP_CTL_re3_read1_b.fq	YY1_DUP_CTL_re3_read2_b.fq
YY1_DUP_L_re3_b	Wu_lab_0819	Deep sequencing of the junctions of DNA fragment editting	AMPLICON	GENOMIC	PCR	paired	ILLUMINA	HiSeq X Ten	PCR libraries from amplicons of the junctions of DNA fragment editting	fastq	YY1_DUP_L_re3_read1_b.fq	YY1_DUP_L_re3_read2_b.fq
YY1_DUP_MUL_re3_b	Wu_lab_0820	Deep sequencing of the junctions of DNA fragment editting	AMPLICON	GENOMIC	PCR	paired	ILLUMINA	HiSeq X Ten	PCR libraries from amplicons of the junctions of DNA fragment editting	fastq	YY1_DUP_MUL_re3_read1_b.fq	YY1_DUP_MUL_re3_read2_b.fq
YY1_DUP_MU_re3_b	Wu_lab_0821	Deep sequencing of the junctions of DNA fragment editting	AMPLICON	GENOMIC	PCR	paired	ILLUMINA	HiSeq X Ten	PCR libraries from amplicons of the junctions of DNA fragment editting	fastq	YY1_DUP_MU_re3_read1_b.fq	YY1_DUP_MU_re3_read2_b.fq
YY1_VF_CTL_re3_b	Wu_lab_0822	Deep sequencing of the junctions of DNA fragment editting	AMPLICON	GENOMIC	PCR	paired	ILLUMINA	HiSeq X Ten	PCR libraries from amplicons of the junctions of DNA fragment editting	fastq	YY1_VF_CTL_re3_read1_b.fq	YY1_VF_CTL_re3_read2_b.fq
YY1_VF_L_re3_b	Wu_lab_0823	Deep sequencing of the junctions of DNA fragment editting	AMPLICON	GENOMIC	PCR	paired	ILLUMINA	HiSeq X Ten	PCR libraries from amplicons of the junctions of DNA fragment editting	fastq	YY1_VF_L_re3_read1_b.fq	YY1_VF_L_re3_read2_b.fq
YY1_VF_MUL_re3_b	Wu_lab_0824	Deep sequencing of the junctions of DNA fragment editting	AMPLICON	GENOMIC	PCR	paired	ILLUMINA	HiSeq X Ten	PCR libraries from amplicons of the junctions of DNA fragment editting	fastq	YY1_VF_MUL_re3_read1_b.fq	YY1_VF_MUL_re3_read2_b.fq
YY1_VF_MU_re3_b	Wu_lab_0825	Deep sequencing of the junctions of DNA fragment editting	AMPLICON	GENOMIC	PCR	paired	ILLUMINA	HiSeq X Ten	PCR libraries from amplicons of the junctions of DNA fragment editting	fastq	YY1_VF_MU_re3_read1_b.fq	YY1_VF_MU_re3_read2_b.fq
YY1_VR_CTL_re3_b	Wu_lab_0826	Deep sequencing of the junctions of DNA fragment editting	AMPLICON	GENOMIC	PCR	paired	ILLUMINA	HiSeq X Ten	PCR libraries from amplicons of the junctions of DNA fragment editting	fastq	YY1_VR_CTL_re3_read1_b.fq	YY1_VR_CTL_re3_read2_b.fq
YY1_VR_L_re3_b	Wu_lab_0827	Deep sequencing of the junctions of DNA fragment editting	AMPLICON	GENOMIC	PCR	paired	ILLUMINA	HiSeq X Ten	PCR libraries from amplicons of the junctions of DNA fragment editting	fastq	YY1_VR_L_re3_read1_b.fq	YY1_VR_L_re3_read2_b.fq
YY1_VR_MUL_re3_b	Wu_lab_0828	Deep sequencing of the junctions of DNA fragment editting	AMPLICON	GENOMIC	PCR	paired	ILLUMINA	HiSeq X Ten	PCR libraries from amplicons of the junctions of DNA fragment editting	fastq	YY1_VR_MUL_re3_read1_b.fq	YY1_VR_MUL_re3_read2_b.fq
YY1_VR_MU_re3_b	Wu_lab_0829	Deep sequencing of the junctions of DNA fragment editting	AMPLICON	GENOMIC	PCR	paired	ILLUMINA	HiSeq X Ten	PCR libraries from amplicons of the junctions of DNA fragment editting	fastq	YY1_VR_MU_re3_read1_b.fq	YY1_VR_MU_re3_read2_b.fq

## Sheet: Library and Platform Terms
Strategy
WGA	Random sequencing of the whole genome following non-pcr amplification
WGS	Random sequencing of the whole genome
WXS	Random sequencing of exonic regions selected from the genome
RNA-Seq	Random sequencing of whole transcriptome
miRNA-Seq	Random sequencing of small miRNAs
WCS	Random sequencing of a whole chromosome or other replicon isolated from a genome
CLONE	Genomic clone based (hierarchical) sequencing
POOLCLONE	Shotgun of pooled clones (usually BACs and Fosmids)
AMPLICON	Sequencing of overlapping or distinct PCR or RT-PCR products
CLONEEND	Clone end (5', 3', or both) sequencing
FINISHING	Sequencing intended to finish (close) gaps in existing coverage
ChIP-Seq	Direct sequencing of chromatin immunoprecipitates
MNase-Seq	Direct sequencing following MNase digestion
DNase-Hypersensitivity	Sequencing of hypersensitive sites, or segments of open chromatin that are more readily cleaved by DNaseI
Bisulfite-Seq	Sequencing following treatment of DNA with bisulfite to convert cytosine residues to uracil depending on methylation status
Tn-Seq	Sequencing from transposon insertion sites
EST	Single pass sequencing of cDNA templates
FL-cDNA	Full-length sequencing of cDNA templates
CTS	Concatenated Tag Sequencing
MRE-Seq	Methylation-Sensitive Restriction Enzyme Sequencing strategy
MeDIP-Seq	Methylated DNA Immunoprecipitation Sequencing strategy
MBD-Seq	Direct sequencing of methylated fractions sequencing strategy
Synthetic-Long-Read
ATAC-seq	Assay for Transposase-Accessible Chromatin (ATAC) strategy is used to study genome-wide chromatin accessibility. alternative method to DNase-seq that uses an engineered Tn5 transposase to cleave DNA and to integrate primer DNA sequences into the cleaved genomic DNA
ChIA-PET	Direct sequencing of proximity-ligated chromatin immunoprecipitates.
FAIRE-seq	Formaldehyde Assisted Isolation of Regulatory Elements. reveals regions of open chromatin
Hi-C	Chromosome Conformation Capture technique where a biotin-labeled nucleotide is incorporated at the ligation junction, enabling selective purification of chimeric DNA ligation junctions followed by deep sequencing
ncRNA-Seq	Capture of other non-coding RNA types, including post-translation modification types such as snRNA (small nuclear RNA) or snoRNA (small nucleolar RNA), or expression regulation types such as siRNA (small interfering RNA) or piRNA/piwi/RNA (piwi-interacting RNA).
RAD-Seq
RIP-Seq	Direct sequencing of RNA immunoprecipitates (includes CLIP-Seq, HITS-CLIP and PAR-CLIP).
SELEX	Systematic Evolution of Ligands by EXponential enrichment
ssRNA-seq	strand-specific RNA sequencing
Targeted-Capture
Tethered Chromatin Conformation Capture
OTHER	Library strategy not listed (please include additional info in the “design description”)
Source
GENOMIC	Genomic DNA (includes PCR products from genomic DNA)
TRANSCRIPTOMIC	Transcription products or non genomic DNA (EST, cDNA, RT-PCR, screened libraries)
METAGENOMIC	Mixed material from metagenome
METATRANSCRIPTOMIC	Transcription products from community targets
SYNTHETIC	Synthetic DNA
VIRAL RNA	Viral RNA
GENOMIC SINGLE CELL
TRANSCRIPTOMIC SINGLE CELL
OTHER	Other, unspecified, or unknown library source material (please include additional info in the “design description”)
Selection
RANDOM	Random selection by shearing or other method
PCR	Source material was selected by designed primers
RANDOM PCR	Source material was selected by randomly generated primers
RT-PCR	Source material was selected by reverse transcription PCR
HMPR	Hypo-methylated partial restriction digest
MF	Methyl Filtrated
CF-S	Cot-filtered single/low-copy genomic DNA
CF-M	Cot-filtered moderately repetitive genomic DNA
CF-H	Cot-filtered highly repetitive genomic DNA
CF-T	Cot-filtered theoretical single-copy genomic DNA
MDA	Multiple displacement amplification
MSLL	Methylation Spanning Linking Library
cDNA	complementary DNA
ChIP	Chromatin immunoprecipitation
MNase	Micrococcal Nuclease (MNase) digestion
DNAse	Deoxyribonuclease (MNase) digestion
Hybrid Selection	Selection by hybridization in array or solution
Reduced Representation	Reproducible genomic subsets, often generated by restriction fragment size selection, containing a manageable number of loci to facilitate re-sampling
Restriction Digest	DNA fractionation using restriction enzymes
5-methylcytidine antibody	Selection of methylated DNA fragments using an antibody raised against 5-methylcytosine or 5-methylcytidine (m5C)
MBD2 protein methyl-CpG binding domain	Enrichment by methyl-CpG binding domain
CAGE	Cap-analysis gene expression
RACE	Rapid Amplification of cDNA Ends
size fractionation	Physical selection of size appropriate targets
Padlock probes capture method	Circularized oligonucleotide probes
other	Other library enrichment, screening, or selection process (please include additional info in the “design description”)
unspecified	Library enrichment, screening, or selection is not specified (please include additional info in the “design description”)
cDNA_oligo_dT
cDNA_randomPriming
Inverse rRNA	depletion of ribosomal RNA by oligo hybridization.
Oligo-dT	enrichment of messenger RNA (mRNA) by hybridization to Oligo-dT.
PolyA	PolyA selection or enrichment for messenger RNA (mRNA); should replace cDNA enumeration.
repeat fractionation	Selection for less repetitive (and more gene rich) sequence through Cot filtration (CF) or other fractionation techniques based on DNA kinetics.
Platforms
_LS454	_LS454	ILLUMINA	HELICOS	ABI_SOLID	COMPLETE_GENOMICS	PACBIO_SMRT	ION_TORRENT	CAPILLARY	OXFORD_NANOPORE	BGISEQ
ABI_SOLID	454 GS	HiSeq X Five	Helicos HeliScope	AB 5500 Genetic Analyzer	Complete Genomics	PacBio RS	Ion Torrent PGM	AB 310 Genetic Analyzer	GridION	BGISEQ-500
BGISEQ	454 GS 20	HiSeq X Ten		AB 5500xl Genetic Analyzer		PacBio RS II	Ion Torrent Proton	AB 3130 Genetic Analyzer	MinION	DNBSEQ-G400
CAPILLARY	454 GS FLX	Illumina Genome Analyzer		AB 5500x-Wl Genetic Analyzer		PacBio Sequel	Ion Torrent S5 XL	AB 3130xL Genetic Analyzer	PromethION	DNBSEQ-T7
COMPLETE_GENOMICS	454 GS FLX+	Illumina Genome Analyzer II		AB SOLiD 3 Plus System		PacBio Sequel II	Ion Torrent S5	AB 3500 Genetic Analyzer		DNBSEQ-G50
HELICOS	454 GS FLX Titanium	Illumina Genome Analyzer IIx		AB SOLiD 4 System			Ion Torrent Genexus	AB 3500xL Genetic Analyzer		MGISEQ-2000RS
ILLUMINA	454 GS Junior	Illumina HiScanSQ		AB SOLiD 4hq System				AB 3730 Genetic Analyzer
ION_TORRENT		Illumina HiSeq 1000		AB SOLiD PI System				AB 3730xL Genetic Analyzer
OXFORD_NANOPORE		Illumina HiSeq 1500		AB SOLiD System
PACBIO_SMRT		Illumina HiSeq 2000		AB SOLiD System 2.0
		Illumina HiSeq 2500		AB SOLiD System 3.0
		Illumina HiSeq 3000
		Illumina HiSeq 4000
		Illumina iSeq 100
		Illumina NovaSeq 6000
		Illumina MiniSeq
		Illumina MiSeq
		NextSeq 500
		NextSeq 550
		NextSeq 1000
		NextSeq 2000
		Illumina HiSeq X
