# Supplementary material for: DNA polymerases in precise and predictable CRISPR/Cas9-mediated chromosomal rearrangements
Source: BMC Biol. 2023 Dec 8;21:288. doi: 10.1186/s12915-023-01784-y (PMC10709867; doi:10.1186/s12915-023-01784-y)
Supplement: Supplementary file 5 — Additional file 5: Table S3. Supporting data values. [file 12915_2023_1784_MOESM5_ESM.xlsx]

## Sheet: Additional file 5 Table S3
Additional file 5: Table S3
Fig_name	Sample_name	Re1	Re2	Re3
Fig. 1A	HPRT1_Ctl	0.1	0.12
	HPRT1_PolMKD	0.4	0.5
	HPRT1_PolDKD	0.15	0.22
	HPRT1_PolLKd	0.6	0.8
	HPRT1_PolqKD	1.5	1.7
	HPRT1_PolKKD	0.3	0.4
Fig. 1B	HPRT1_Ctl_D1	1.5	1.6
	HPRT1_Ctl_D2	1.45	1.58
	HPRT1_Ctl_D4	1.1	1.3
	HPRT1_Ctl_D6	0.7	0.9
	HPRT1_Ctl_D7	0.6	0.8
	HPRT1_PolKKD_D1	1.4	1.48
	HPRT1_PolKKD_D2	1.45	1.6
	HPRT1_PolKKD_D4	1.2	1.3
	HPRT1_PolKKD_D6	1.12	1.1
	HPRT1_PolKKD_D7	1	1.2
	HPRT1_PolDKD_D1	1.5	1.45
	HPRT1_PolDKD_D2	1.47	1.5
	HPRT1_PolDKD_D4	1.24	1.4
	HPRT1_PolDKD_D6	1.08	1.2
	HPRT1_PolDKD_D7	0.92	1.3
	HPRT1_PolQKD_D1	1.4	1.58
	HPRT1_PolQKD_D2	1.4	1.5
	HPRT1_PolQKD_D4	1.7	1.8
	HPRT1_PolQKD_D6	2	2.2
	HPRT1_PolQKD_D7	2.2	2.5
	HPRT1_PolMKD_D1	1.5	1.6
	HPRT1_PolMKD_D2	1.38	1.5
	HPRT1_PolMKD_D4	1.6	1.7
	HPRT1_PolMKD_D6	1.78	1.8
	HPRT1_PolMKD_D7	1.75	1.9
	HPRT1_PolLKD_D1	1.5	1.6
	HPRT1_PolLKD_D2	1.45	1.55
	HPRT1_PolLKD_D4	1.6	1.6
	HPRT1_PolLKD_D6	1.9	2
	HPRT1_PolLKD_D7	2.2	2.4
Fig.1D	DCK_Ctl	7	8.1
	DCK_PolKKD	6.3	7
	DCK_PolDKD	6.5	7.2
	DCK_PolqKD	2.5	2.9
	DCK_PolMKD	5.5	5.9
	DCK_PolLKD	4.5	4.1
Fig.1E	DCK_Ctl_D1	1.5	1.8
	DCK_Ctl_D2	1.45	1.56
	DCK_Ctl_D3	1.6	1.86
	DCK_Ctl_D4	2.5	2.9
	DCK_Ctl_D5	3	3.1
	DCK_PolKKD_D1	1.4	1.45
	DCK_PolKKD_D2	1.4	1.6
	DCK_PolKKD_D3	1.8	1.95
	DCK_PolKKD_D4	2.2	2.4
	DCK_PolKKD_D5	2.6	3.1
	DCK_PolDKD_D1	1.5	1.78
	DCK_PolDKD_D2	1.47	1.6
	DCK_PolDKD_D3	1.8	1.88
	DCK_PolDKD_D4	2.4	2.3
	DCK_PolDKD_D5	3	3.3
	DCK_PolQKD_D1	1.4	1.35
	DCK_PolQKD_D2	1.2	1.28
	DCK_PolQKD_D3	0.7	0.8
	DCK_PolQKD_D4	0.3	0.5
	DCK_PolQKD_D5	0.4	0.41
	DCK_PolMKD_D1	1.5	1.68
	DCK_PolMKD_D2	1.38	1.5
	DCK_PolMKD_D3	1.2	1.23
	DCK_PolMKD_D4	1.18	1.22
	DCK_PolMKD_D5	1.6	1.78
	DCK_PolLKD_D1	1.5	1.7
	DCK_PolLKD_D2	1.3	1.4
	DCK_PolLKD_D3	1	1.1
	DCK_PolLKD_D4	0.7	0.9
	DCK_PolLKD_D5	0.8	0.81
Fig.1L	HPRT1_Ctl	0.955915	1.04408
	HPRT1_PolMKD	0.657836	0.821638
	HPRT1_PolDKD	0.921941	1.00708
	HPRT1_PolLKD	0.291001	0.430738
	HPRT1_PolQKD	0.3727	0.330435
	HPRT1_PolKKD	0.866532	0.986047
Fig.2A	MeCP2-VF_Ctl	17.8493	16.3261	16.6364
	MeCP2-VF_PolDKD	14.2149	15.1393	15.7869
	MeCP2-VF_PolKKD	13.7329	15.4476	16.5621
	MeCP2-VF_PolQKD	8.51178	8.97771	10.8743
Fig.2B	MeCP2-VR_Ctl	12.3298	11.8404	12.7558
	MeCP2-VR_PolDKD	12.4915	9.83644	10.8066
	MeCP2-VR_PolKKD	13.5839	14.1044	12.7623
	MeCP2-VR_PolQKD	6.75559	6.94643	7.42416
Fig.2C	MeCP2-DEL_Ctl	30.3185	30.8197	34.6119
	MeCP2-DEL_PolDKD	27.0338	28.3607	27.9402
	MeCP2-DEL_PolKKD	25.0448	28.3498	28.2143
	MeCP2-DEL_PolQKD	22.6605	22.3586	21.9319
Fig.2D	MeCP2-DUP_Ctl	28.5083	19.0186	25.7407
	MeCP2-DUP_PolDKD	15.6649	15.0354	15.7038
	MeCP2-DUP_PolKKD	14.6339	12.4837	13.9088
	MeCP2-DUP_PolQKD	10.9428	6.36014	6.05107
Fig.2E	MeCP2-VF_Ctl	71.3106	71.2751	74.4351
	MeCP2-VF_PolDKD	74.7951	75.867	73.4265
	MeCP2-VF_PolKKD	74.3584	74.037	72.5264
	MeCP2-VF_PolQKD	81.6205	80.9523	79.6088
Fig.2F	MeCP2-VR_Ctl	80.2405	81.0554	80.1074
	MeCP2-VR_PolDKD	80.2959	83.2103	82.4026
	MeCP2-VR_PolKKD	78.9159	79.5171	80.0745
	MeCP2-VR_PolQKD	86.52	86.2954	85.5347
Fig.2G	MeCP2-DEL_Ctl	55.8132	57.8219	48.3905
	MeCP2-DEL_PolDKD	63.8298	61.3977	64.3562
	MeCP2-DEL_PolKKD	64.4934	62.5817	62.1743
	MeCP2-DEL_PolQKD	66.7853	67.2093	67.6679
Fig.2H	MeCP2-DUP_Ctl	57.7452	59.5862	60.5083
	MeCP2-DUP_PolDKD	69.1513	71.8665	69.7463
	MeCP2-DUP_PolKKD	67.9421	71.136	70.3713
	MeCP2-DUP_PolQKD	73.0426	77.528	80.745
Fig.3A	MAZ_Ctl	25.2374	28.4901	26.7641
	MAZ_PolDKD	36.7743	32.8407	34.4564
	MAZ_PolKKD	35.823	30.1208	33.914
	MAZ_PolQKD	35.4132	35.3948	36.205
Fig.3B	MAZ_Ctl	52.5355	51.1782	53.736
	MAZ_PolDKD	48.3505	51.6828	49.6518
	MAZ_PolKKD	48.9562	53.4693	48.9834
	MAZ_PolQKD	47.4152	50.1257	47.305
Fig.3C	MAZ_Ctl	20.1701	19.5502	18.6739
	MAZ_PolDKD	14.5528	15.3686	15.5858
	MAZ_PolKKD	14.9704	15.8378	16.7566
	MAZ_PolQKD	17.0504	14.32	16.3569
Fig.3D	MeCP2__Ctl	18.2318	19.3205	14.5065
	MeCP2__PolDKD	20.9576	23.9467	26.2553
	MeCP2__PolKKD	25.666	25.7929	22.2617
	MeCP2__PolQKD	33.3793	35.1397	33.4205
Fig.3E	MeCP2__Ctl	68.6772	66.7471	70.5913
	MeCP2__PolDKD	65.7312	64.1668	60.7934
	MeCP2__PolKKD	64.1509	64.8949	67.5475
	MeCP2__PolQKD	55.957	52.2376	54.3899
Fig.3F	MeCP2__Ctl	13.0712	13.9254	14.8144
	MeCP2__PolDKD	13.3111	11.8863	12.9501
	MeCP2__PolKKD	10.1005	9.31222	10.1897
	MeCP2__PolQKD	10.6631	12.6177	12.1895
Fig.3G	PARP1_Ctl	49.3	49.9377	49.1868
	PARP1_PolDKD	56.5321	56.5481	56.8819
	PARP1_PolKKD	56.4132	58.0462	58.2889
	PARP1_PolQKD	58.9449	59.081	58.7909
Fig.3H	PARP1_Ctl	31.5417	35.2549	36.6339
	PARP1_PolDKD	31.5494	32.2822	31.6146
	PARP1_PolKKD	31.3873	31.4563	30.6708
	PARP1_PolQKD	30.2189	29.8172	29.0771
Fig.3I	PARP1_Ctl	15.1035	14.8052	14.1715
	PARP1_PolDKD	11.9183	11.1685	11.5004
	PARP1_PolKKD	12.1995	10.4875	11.0403
	PARP1_PolQKD	10.8314	11.0996	12.1295
Fig.3J	PRDM5_Ctl	13.4285	11.9416	13.0204
	PRDM5_PolDKD	21.7188	19.0088	15.8165
	PRDM5_PolKKD	18.8189	19.4144	18.1643
	PRDM5_PolQKD	20.393	20.1446	18.3485
Fig.3K	PRDM5_Ctl	65.7464	66.3792	67.4944
	PRDM5_PolDKD	60.2567	63.5129	68.9326
	PRDM5_PolKKD	61.9079	59.8303	61.3914
	PRDM5_PolQKD	58.1059	57.1199	58.157
Fig.3L	PRDM5_Ctl	21.0538	21.0776	18.7219
	PRDM5_PolDKD	18.6588	18.4464	16.3395
	PRDM5_PolKKD	18.3737	20.1585	20.7333
	PRDM5_PolQKD	19.8798	21.1331	21.5179
Fig.3M	YY1_Ctl	21.0702	21.5435	22.6329
	YY1_PolDKD	28.6914	27.2621	28.2949
	YY1_PolKKD	27.0513	35.1716	29.8734
	YY1_PolQKD	36.0644	32.9466	32.9408
Fig.3N	YY1_Ctl	61.282	63.2799	60.6897
	YY1_PolDKD	56.0164	56.6885	56.3404
	YY1_PolKKD	56.919	54.834	57.365
	YY1_PolQKD	45.2865	47.5562	48.219
Fig.3O	YY1_Ctl	20.4868	21.5629	19.4813
	YY1_PolDKD	18.0224	17.4251	15.2338
	YY1_PolKKD	19.2711	20.5722	19.9218
	YY1_PolQKD	21.4862	22.7306	22.9932
Fig.4A	MAZ_Ctl	47.9434	50.9329
	MAZ_PolLKD	41.0015	41.9515
	MAZ_PolMKD	42.8059	42.479
	MAZ_PolL&MKD	42.0008	34.6003
	MAZ_Ku70KD	43.3813	47.8147
	MAZ_Ku80KD	45.24	40.5428
	MAZ_Ku70/80KD	44.6531	43.5659
Fig.4B	MAZ_Ctl	46.5243	45.5868
	MAZ_PolLKD	51.7548	50.7193
	MAZ_PolMKD	52.8244	50.5891
	MAZ_PolL&MKD	53.828	55.9151
	MAZ_Ku70KD	49.3536	43.5409
	MAZ_Ku80KD	48.7202	52.0655
	MAZ_Ku70/80KD	50.9807	49.3288
Fig.4C	MAZ_Ctl	5.5323	5.06251
	MAZ_PolLKD	7.24369	7.30944
	MAZ_PolMKD	4.36975	5.36814
	MAZ_PolL&MKD	4.17123	4.62502
	MAZ_Ku70KD	7.26506	7.72575
	MAZ_Ku80KD	6.03976	6.67478
	MAZ_Ku70/80KD	4.3662	5.49735
Fig.4D	MeCP2_Ctl	37.0847	35.7356
	MeCP2_PolLKD	31.2604	32.9608
	MeCP2_PolMKD	30.9456	32.5661
	MeCP2_PolL&MKD	30.9669	33.0243
	MeCP2_Ku70KD	32.7114	25.8815
	MeCP2_Ku80KD	28.5572	25.7201
	MeCP2_Ku70/80KD	29.8302	23.5124
Fig.4E	MeCP2_Ctl	53.2475	46.7659
	MeCP2_PolLKD	62.4755	62.8181
	MeCP2_PolMKD	62.1282	61.6011
	MeCP2_PolL&MKD	62.2849	57.5145
	MeCP2_Ku70KD	61.1197	67.9583
	MeCP2_Ku80KD	63.7322	56.9174
	MeCP2_Ku70/80KD	64.9856	71.8693
Fig.4F	MeCP2_Ctl	4.23166	4.45895
	MeCP2_PolLKD	6.26416	5.06536
	MeCP2_PolMKD	6.9262	6.99935
	MeCP2_PolL&MKD	6.74819	6.90554
	MeCP2_Ku70KD	6.16894	7.39224
	MeCP2_Ku80KD	7.71069	7.27712
	MeCP2_Ku70/80KD	5.18415	5.54198
Fig.4G	PARP1_Ctl	76.0418	77.7401
	PARP1_PolLKD	59.2456	66.2348
	PARP1_PolMKD	63.0228	64.8714
	PARP1_PolL&MKD	64.6175	57.6226
	PARP1_Ku70KD	64.3924	62.262
	PARP1_Ku80KD	59.3709	60.3901
	PARP1_Ku70/80KD	62.3977	64.4246
Fig.4H	PARP1_Ctl	23.6405	23.1078
	PARP1_PolLKD	35.1042	27.4938
	PARP1_PolMKD	34.5628	32.017
	PARP1_PolL&MKD	25.8404	32.754
	PARP1_Ku70KD	24.2061	31.5373
	PARP1_Ku80KD	32.8358	32.9087
	PARP1_Ku70/80KD	30.2099	27.5683
Fig.4I	PARP1_Ctl	3.83746	2.97533
	PARP1_PolLKD	5.65022	6.27144
	PARP1_PolMKD	2.4144	3.11157
	PARP1_PolL&MKD	9.54202	9.62342
	PARP1_Ku70KD	11.4015	6.20072
	PARP1_Ku80KD	7.79326	6.70125
	PARP1_Ku70/80KD	7.39239	8.00713
Fig.4J	PRDM5_Ctl	38.2845	34.2951
	PRDM5_PolLKD	30.3918	32.6418
	PRDM5_PolMKD	25.9292	24.1737
	PRDM5_PolL&MKD	32.3751	28.8579
	PRDM5_Ku70KD	28.1141	32.6017
	PRDM5_Ku80KD	28.9519	26.3993
	PRDM5_Ku70/80KD	29.7787	26.8299
Fig.4K	PRDM5_Ctl	57.5593	57.941
	PRDM5_PolLKD	63.1685	62.4729
	PRDM5_PolMKD	61.2433	70.7631
	PRDM5_PolL&MKD	62.9198	66.3064
	PRDM5_Ku70KD	64.4773	61.7819
	PRDM5_Ku80KD	64.7927	63.5842
	PRDM5_Ku70/80KD	64.7272	69.6072
Fig.4L	PRDM5_Ctl	5.12373	5.06229
	PRDM5_PolLKD	7.5494	6.34579
	PRDM5_PolMKD	4.86993	6.7468
	PRDM5_PolL&MKD	6.07473	6.44631
	PRDM5_Ku70KD	9.81702	7.47022
	PRDM5_Ku80KD	8.31024	13.3408
	PRDM5_Ku70/80KD	6.69479	4.6156
Fig.4M	YY1_Ctl	44.9548	42.1074
	YY1_PolLKD	31.7677	28.3004
	YY1_PolMKD	30.9562	29.3438
	YY1_PolL&MKD	28.6935	26.9917
	YY1_Ku70KD	30.2559	28.6633
	YY1_Ku80KD	29.1798	30.2539
	YY1_Ku70/80KD	30.4486	30.7301
Fig.4N	YY1_Ctl	39.8047	39.4163
	YY1_PolLKD	54.7493	56.0737
	YY1_PolMKD	57.6507	57.2938
	YY1_PolL&MKD	52.8129	57.066
	YY1_Ku70KD	54.3356	57.8651
	YY1_Ku80KD	57.3043	53.9424
	YY1_Ku70/80KD	55.4133	60.5644
Fig.4O	YY1_Ctl	7.03517	6.84159
	YY1_PolLKD	13.832	11.7822
	YY1_PolMKD	9.58151	9.37895
	YY1_PolL&MKD	12.833	9.4443
	YY1_Ku70KD	13.7145	10.6595
	YY1_Ku80KD	7.37189	9.42334
	YY1_Ku70/80KD	12.8486	8.58407
Fig.5A	MAZ_Ctl	72.556	71.7531
	MAZ_PolLKD	63.6352	60.1458
	MAZ_PolMKD	70.2846	70.2417
	MAZ_PolL&MKD	69.1762	71.6293
	MAZ_Ku70KD	70.5074	70.7336
	MAZ_Ku80KD	65.7362	66.9465
	MAZ_Ku70/80KD	71.4659	70.0882
Fig.5B	MAZ_Ctl	10.3977	10.0812
	MAZ_PolLKD	7.7243	6.92876
	MAZ_PolMKD	7.11322	9.05206
	MAZ_PolL&MKD	8.52272	6.88935
	MAZ_Ku70KD	8.4764	8.75809
	MAZ_Ku80KD	7.98083	8.48381
	MAZ_Ku70/80KD	6.10132	9.93762
Fig.5C	MeCP2_Ctl	11.9255	11.3089
	MeCP2_PolLKD	6.49029	5.04068
	MeCP2_PolMKD	5.80517	5.27538
	MeCP2_PolL&MKD	6.17977	5.89512
	MeCP2_Ku70KD	3.87559	3.63408
	MeCP2_Ku80KD	6.84173	6.78397
	MeCP2_Ku70/80KD	5.92655	4.62925
Fig.5D	MeCP2_Ctl	2.7974	2.86961
	MeCP2_PolLKD	2.15951	2.1665
	MeCP2_PolMKD	2.54635	1.86451
	MeCP2_PolL&MKD	0.726016	1.30977
	MeCP2_Ku70KD	1.94088	2.38362
	MeCP2_Ku80KD	2.54688	1.88301
	MeCP2_Ku70/80KD	3.00071	1.8862
Fig.5E	PARP1_Ctl	27.0022	29.5898
	PARP1_PolLKD	23.3663	23.62
	PARP1_PolMKD	25.6691	25.8656
	PARP1_PolL&MKD	23.9728	23.8288
	PARP1_Ku70KD	22.2827	23.9008
	PARP1_Ku80KD	23.7731	23.3853
	PARP1_Ku70/80KD	24.438	22.6765
Fig.5F	PARP1_Ctl	29.5004	29.9141
	PARP1_PolLKD	27.3984	28.3739
	PARP1_PolMKD	29.7749	29.3829
	PARP1_PolL&MKD	29.3814	30.0734
	PARP1_Ku70KD	25.5086	26.6385
	PARP1_Ku80KD	30.7525	29.3748
	PARP1_Ku70/80KD	28.5454	28.3488
Fig.5G	PRDM5_Ctl	27.4829	27.4141
	PRDM5_PolLKD	23.4447	25.2791
	PRDM5_PolMKD	31.4213	26.4026
	PRDM5_PolL&MKD	26.0584	27.2585
	PRDM5_Ku70KD	27.1032	27.4461
	PRDM5_Ku80KD	26.6654	26.0989
	PRDM5_Ku70/80KD	25.7659	26.7422
Fig.5H	PRDM5_Ctl	13.0469	13.2392
	PRDM5_PolLKD	7.45028	9.70377
	PRDM5_PolMKD	7.36416	10.7829
	PRDM5_PolL&MKD	7.61936	7.55522
	PRDM5_Ku70KD	7.23237	8.38936
	PRDM5_Ku80KD	7.68759	8.78415
	PRDM5_Ku70/80KD	8.03054	7.24356
Fig.5I	YY1_Ctl	7.92151	7.55095
	YY1_PolLKD	4.86754	4.94801
	YY1_PolMKD	5.22055	4.83009
	YY1_PolL&MKD	6.16028	5.50191
	YY1_Ku70KD	6.42345	5.0474
	YY1_Ku80KD	6.08262	5.42471
	YY1_Ku70/80KD	6.08351	5.23271
Fig.5J	YY1_Ctl	58.3113	59.8617
	YY1_PolLKD	46.0712	44.4023
	YY1_PolMKD	46.8081	48.6999
	YY1_PolL&MKD	46.3135	46.1727
	YY1_Ku70KD	47.5461	45.2583
	YY1_Ku80KD	44.1562	46.0827
	YY1_Ku70/80KD	45.5399	46.9562
Fig.S2B	HPRT1_Ctl_Day 1	1.45	1.5
	HPRT1_Ctl_Day 2	1.5	1.6
	HPRT1_Ctl_Day 4	1	1.1
	HPRT1_Ctl_Day 6	0.5	0.3
	HPRT1_Ctl_Day 7	0	0
	HPRT1_Ctl+sgRNA_Day 1	1.5	1.6
	HPRT1_Ctl+sgRNA_Day 2	1.45	1.58
	HPRT1_Ctl+sgRNA_Day 4	1.1	1.3
	HPRT1_Ctl+sgRNA_Day 6	0.7	0.9
	HPRT1_Ctl+sgRNA_Day 7	0.8	1
Fig.S2C	DCK_Ctl_Day 1	1.8	1.7
	DCK_Ctl_Day 2	2.3	2.5
	DCK_Ctl_Day 3	3.7	4
	DCK_Ctl_Day 4	4.5	5.2
	DCK_Ctl_Day 5	6	6.3
	DCK_Ctl+sgRNA_Day 1	1.5	1.8
	DCK_Ctl+sgRNA_Day 2	1.45	1.56
	DCK_Ctl+sgRNA_Day 3	1.6	1.86
	DCK_Ctl+sgRNA_Day 4	2.5	2.9
	DCK_Ctl+sgRNA_Day 5	3	3.1
Fig.S2F	HPRT1_Ctl	0	0
	HPRT1_Ctl+sgRNA	1	1.2
Fig.S2H	DCK_Ctl	9	10.5
	DCK_Ctl+sgRNA	7	8.1
Fig.S3A	Ctl_30h	0.984951	1.01505
	Ctl_42h	0.966284	1.00028
	PolKKD_30h	0.60359	0.567124
	PolKKD_42h	0.660022	0.623134
Fig.S3B	Ctl_30h	1.00593	0.994073
	Ctl_42h	1.03118	0.968818
	PolDKD_30h	0.666785	0.677708
	PolDKD_42h	0.656631	0.675831
Fig.S3C	Ctl_30h	0.94199	1.05801
	Ctl_42h	1.0123	0.9877
	PolQKD_30h	0.581516	0.663048
	PolQKD_42h	0.772763	0.77254
Fig.S3D	Ctl_30h	1.04621	0.953792
	Ctl_42h	1.00315	0.996854
	PolLKD_30h	0.524293	0.490138
	PolLKD_42h	0.687442	0.800449
Fig.S3E	Ctl_30h	1.01105	0.988949
	Ctl_42h	0.934213	1.06579
	PolMKD_30h	0.816734	0.748342
	PolMKD_42h	0.841308	0.804245
Fig.S3F	Ctl_30h	1.03809	0.961911
	Ctl_42h	0.982089	1.01791
	XRCC6KD_30h	0.54288	0.557288
	XRCC6KD_42h	0.736141	0.754858
Fig.S3G	Ctl_30h	1.02265	0.977352
	Ctl_42h	1.022	0.978
	XRCC5KD_30h	0.578313	0.653846
	XRCC5KD_42h	0.53317	0.584701
Fig.S6A	MA_VF_Ctl	9.5918	8.95778	8.24424
	MA_VF_PolDKD	7.2507	8.97109	7.54503
	MA_VF_PolKKD	8.41196	8.0975	8.21835
	MA_VF_PolQKD	6.22265	6.78629	5.97602
Fig.S6B	MA_VR_Ctl	3.93565	4.36663	4.85191
	MA_VR_PolDKD	5.06431	5.04436	5.8468
	MA_VR_PolKKD	4.48808	5.32916	5.28285
	MA_VR_PolQKD	2.89239	3.05343	3.30882
Fig.S6C	MA_DEL_Ctl	26.3459	27.8686	26.0384
	MA_DEL_PolDKD	16.9818	16.4996	15.7028
	MA_DEL_PolKKD	17.8406	17.4481	15.5884
	MA_DEL_PolQKD	11.6332	13.3204	11.982
Fig.S6D	MA_DUP_Ctl	3.62553	4.47004	2.46215
	MA_DUP_PolDKD	3.88137	4.02221	3.93052
	MA_DUP_PolKKD	4.45662	3.31545	3.81146
	MA_DUP_PolQKD	2.28537	2.83769	2.12462
Fig.S6E	PARP1_VF_Ctl	8.58361	9.8356	10.8683
	PARP1_VF_PolDKD	6.54038	6.5651	7.1638
	PARP1_VF_PolKKD	7.0826	7.6413	7.2057
	PARP1_VF_PolQKD	7.83079	7.95092	7.8767
Fig.S6F	PARP1_VR_Ctl	12.5393	13.2238	11.6449
	PARP1_VR_PolDKD	6.86274	6.98674	6.52975
	PARP1_VR_PolKKD	7.23152	5.42581	6.16815
	PARP1_VR_PolQKD	4.9761	5.46972	5.01742
Fig.S6G	PARP1_DEL_Ctl	23.0648	23.4658	23.4267
	PARP1_DEL_PolDKD	16.8941	18.4294	17.8285
	PARP1_DEL_PolKKD	18.2731	17.8982	18.1764
	PARP1_DEL_PolQKD	10.2431	12.9008	12.6508
Fig.S6H	PARP1_DUP_Ctl	4.47818	4.73691	3.99378
	PARP1_DUP_PolDKD	3.07145	3.17069	2.58467
	PARP1_DUP_PolKKD	2.99522	2.30036	2.92274
	PARP1_DUP_PolQKD	1.66389	2.31381	2.17512
Fig.S6I	PRDM5_VF_Ctl	7.74676	8.00936	7.75463
	PRDM5_VF_PolDKD	4.56599	4.45495	5.02742
	PRDM5_VF_PolKKD	5.92291	5.10039	5.37502
	PRDM5_VF_PolQKD	3.28292	3.84832	3.87207
Fig.S6J	PRDM5_VR_Ctl	18.5834	17.9806	17.8836
	PRDM5_VR_PolDKD	16.4687	15.6788	16.7523
	PRDM5_VR_PolKKD	17.7034	17.8702	18.072
	PRDM5_VR_PolQKD	12.5189	11.0511	11.9307
Fig.S6K	PRDM5_DEL_Ctl	17.8361	17.8818	17.8108
	PRDM5_DEL_PolDKD	11.8283	10.9553	11.435
	PRDM5_DEL_PolKKD	12.6029	12.0854	11.9986
	PRDM5_DEL_PolQKD	6.909	7.40631	6.85486
Fig.S6L	PRDM5_DUP_Ctl	9.68174	10.579	10.198
	PRDM5_DUP_PolDKD	8.81117	8.4871	7.24804
	PRDM5_DUP_PolKKD	9.25136	7.93364	8.86852
	PRDM5_DUP_PolQKD	6.60037	4.91041	5.15876
Fig.S6M	YY1_VF_Ctl	13.0423	13.2919	13.0628
	YY1_VF_PolDKD	13.1681	14.4034	13.5345
	YY1_VF_PolKKD	14.486	14.3618	12.7789
	YY1_VF_PolQKD	9.1691	9.7763	9.4781
Fig.S6N	YY1_VR_Ctl	10.3711	10.8432	9.1854
	YY1_VR_PolDKD	8.3517	9.03762	7.75525
	YY1_VR_PolKKD	9.9536	9.24524	9.31736
	YY1_VR_PolQKD	4.97657	5.40958	5.82487
Fig.S6O	YY1_DEL_Ctl	20.9547	21.4663	19.5724
	YY1_DEL_PolDKD	19.099	19.3208	18.0638
	YY1_DEL_PolKKD	19.1966	7.6354	14.3952
	YY1_DEL_PolQKD	11.7045	12.3717	18.1666
Fig.S6P	YY1_DUP_Ctl	6.40096	6.10855	5.18482
	YY1_DUP_PolDKD	5.37657	4.63233	4.64877
	YY1_DUP_PolKKD	4.5148	4.55207	3.98582
	YY1_DUP_PolQKD	4.33367	4.08385	5.22633
Fig.S7A	MA_VF_Ctl	17.1933	16.0853	16.8372
	MA_VF_PolDKD	16.5311	18.7206	18.0001
	MA_VF_PolKKD	16.0782	17.9897	16.767
	MA_VF_PolQKD	18.538	14.7297	15.2306
Fig.S7B	MA_VR_Ctl	80.6168	78.8396	76.9326
	MA_VR_PolDKD	80.7614	80.1101	78.4894
	MA_VR_PolKKD	79.7913	79.5065	78.0337
	MA_VR_PolQKD	82.8547	81.6226	82.1786
Fig.S7C	MA_DEL_Ctl	54.535	54.7659	54.889
	MA_DEL_PolDKD	64.6959	66.1071	66.9001
	MA_DEL_PolKKD	61.6354	64.6841	65.4499
	MA_DEL_PolQKD	70.3957	69.2008	72.3397
Fig.S7D	MA_DUP_Ctl	20.5149	15.0174	12.333
	MA_DUP_PolDKD	21.1319	21.4023	20.0586
	MA_DUP_PolKKD	18.9449	18.7285	17.5239
	MA_DUP_PolQKD	17.9159	17.9304	18.4988
Fig.S7E	PARP1_VF_Ctl	0.259328	0.18539	0.326924
	PARP1_VF_PolDKD	1.57337	1.64376	1.62258
	PARP1_VF_PolKKD	1.69806	1.67877	1.48794
	PARP1_VF_PolQKD	1.63713	1.64357	1.65328
Fig.S7F	PARP1_VR_Ctl	11.3073	11.2834	11.4545
	PARP1_VR_PolDKD	16.039	16.5579	17.624
	PARP1_VR_PolKKD	15.353	18.2107	16.5811
	PARP1_VR_PolQKD	16.2347	14.9704	15.1167
Fig.S7G	PARP1_DEL_Ctl	21.3949	21.3228	20.7776
	PARP1_DEL_PolDKD	21.7428	21.4368	21.3673
	PARP1_DEL_PolKKD	22.0673	21.9879	22.4162
	PARP1_DEL_PolQKD	23.1981	22.6883	22.8857
Fig.S7H	PARP1_DUP_Ctl	5.247	6.32601	6.37909
	PARP1_DUP_PolDKD	4.68053	4.46914	5.32671
	PARP1_DUP_PolKKD	5.58693	4.68538	4.07618
	PARP1_DUP_PolQKD	5.09635	5.68437	4.95331
Fig.S7I	PRDM5_VF_Ctl	42.8335	42.986	43.686
	PRDM5_VF_PolDKD	50.1753	52.0929	49.5429
	PRDM5_VF_PolKKD	49.612	49.1456	48.6759
	PRDM5_VF_PolQKD	52.3896	51.3988	51.5683
Fig.S7J	PRDM5_VR_Ctl	71.2674	73.2547	72.9157
	PRDM5_VR_PolDKD	73.3955	75.5558	73.723
	PRDM5_VR_PolKKD	71.5738	72.2495	72.8579
	PRDM5_VR_PolQKD	79.2274	80.4725	80.1559
Fig.S7K	PRDM5_DEL_Ctl	51.0663	50.6772	52.0612
	PRDM5_DEL_PolDKD	55.8444	57.6998	57.4504
	PRDM5_DEL_PolKKD	56.5605	57.3963	55.0299
	PRDM5_DEL_PolQKD	63.5833	64.4496	65.8339
Fig.S7L	PRDM5_DUP_Ctl	70.073	68.0962	68.1686
	PRDM5_DUP_PolDKD	72.3032	72.67	74.1482
	PRDM5_DUP_PolKKD	72.6909	73.2619	73.5527
	PRDM5_DUP_PolQKD	73.8338	76.4151	76.8915
Fig.S8A	Ctl_24h	1.03819	0.961812
	Ctl_36h	1.03819	0.961812
	PolLKD_24h	0.451408	0.471647
	PolLKD_36h	0.512333	0.515455
Fig.S8B	Ctl_24h	0.979912	1.02009
	Ctl_36h	1.07958	0.920422
	PolMKD_24h	0.618046	0.566001
	PolMKD_36h	0.830811	0.59853
Fig.S8C	Ctl_24h	0.997891	1.00211
	Ctl_36h	1.01512	0.984884
	XRCC6KD_24h	0.673322	0.684463
	XRCC6KD_36h	0.648195	0.673477
Fig.S8D	Ctl_24h	1.09739	0.902611
	Ctl_36h	1.05068	0.949321
	XRCC5KD_24h	0.694647	0.598348
	XRCC5KD_36h	0.725584	0.568633
Fig.S9A	MAZ_Ctl	55.8849	60.4499
	MAZ_PolLKD	46.9295	43.6492
	MAZ_PolMKD	44.757	47.1809
	MAZ_PolL&MKD	49.1884	52.6701
	MAZ_Ku70KD	50.3	46.9124
	MAZ_Ku80KD	41.575	47.7122
	MAZ_Ku70/80KD	43.972	45.1758
Fig.S9B	MAZ_Ctl	40.2575	43.109
	MAZ_PolLKD	48.6384	49.7391
	MAZ_PolMKD	50.0798	44.5379
	MAZ_PolL&MKD	45.7699	39.823
	MAZ_Ku70KD	44.6721	46.7313
	MAZ_Ku80KD	56.3854	49.3812
	MAZ_Ku70/80KD	54.1164	48.7575
Fig.S9C	MAZ_Ctl	1.17169	1.38373
	MAZ_PolLKD	1.53031	2.50353
	MAZ_PolMKD	4.55845	3.66764
	MAZ_PolL&MKD	2.83236	3.61003
	MAZ_Ku70KD	2.41323	4.76219
	MAZ_Ku80KD	3.12219	1.59438
	MAZ_Ku70/80KD	2.13653	5.1578
Fig.S9D	MeCP2_Ctl	42.2132	37.0847
	MeCP2_PolLKD	22.5448	26.7661
	MeCP2_PolMKD	26.7018	31.3643
	MeCP2_PolL&MKD	33.0243	31.514
	MeCP2_Ku70KD	24.1876	23.6641
	MeCP2_Ku80KD	25.7201	22.9069
	MeCP2_Ku70/80KD	27.0777	30.2702
Fig.S9E	MeCP2_Ctl	58.0733	60.4596
	MeCP2_PolLKD	73.7672	65.7608
	MeCP2_PolMKD	71.2958	66.9787
	MeCP2_PolL&MKD	64.7678	67.1502
	MeCP2_Ku70KD	73.4624	74.3659
	MeCP2_Ku80KD	72.1467	74.6533
	MeCP2_Ku70/80KD	71.573	67.3226
Fig.S9F	MeCP2_Ctl	1.61476	1.72517
	MeCP2_PolLKD	3.68797	3.29348
	MeCP2_PolMKD	2.00246	1.65699
	MeCP2_PolL&MKD	2.2079	1.33573
	MeCP2_Ku70KD	2.35005	1.97
	MeCP2_Ku80KD	2.13315	2.43986
	MeCP2_Ku70/80KD	1.66347	2.40722
Fig.S9G	PARP1_Ctl	80.9703	77.7231
	PARP1_PolLKD	67.7281	73.2545
	PARP1_PolMKD	71.2189	65.7971
	PARP1_PolL&MKD	72.9231	74.7178
	PARP1_Ku70KD	69.5511	67.3199
	PARP1_Ku80KD	71.391	74.6028
	PARP1_Ku70/80KD	78.4357	66.2101
Fig.S9H	PARP1_Ctl	18.3343	21.5206
	PARP1_PolLKD	30.944	25.3237
	PARP1_PolMKD	26.1558	33.6228
	PARP1_PolL&MKD	26.3718	23.9654
	PARP1_Ku70KD	29.8901	30.8623
	PARP1_Ku80KD	16.5794	33.1187
	PARP1_Ku70/80KD	28.3549	24.0682
Fig.S9I	PARP1_Ctl	0.650753	0.757923
	PARP1_PolLKD	1.3279	1.42184
	PARP1_PolMKD	2.62525	1.18326
	PARP1_PolL&MKD	0.705117	1.31681
	PARP1_Ku70KD	0.558727	1.8178
	PARP1_Ku80KD	0.254087	1.329
	PARP1_Ku70/80KD	0.649839	0.671255
Fig.S9J	PRDM5_Ctl	29.7527	28.5234
	PRDM5_PolLKD	18.4958	20.1729
	PRDM5_PolMKD	21.9807	20.826
	PRDM5_PolL&MKD	22.759	23.13
	PRDM5_Ku70KD	23.2969	24.1802
	PRDM5_Ku80KD	21.7826	21.9195
	PRDM5_Ku70/80KD	21.5908	18.6953
Fig.S9K	PRDM5_Ctl	60.0735	62.1363
	PRDM5_PolLKD	77.6104	72.3757
	PRDM5_PolMKD	70.2938	70.5811
	PRDM5_PolL&MKD	72.0142	71.0101
	PRDM5_Ku70KD	70.6763	73.1251
	PRDM5_Ku80KD	73.1431	74.4303
	PRDM5_Ku70/80KD	73.1166	79.7493
Fig.S9L	PRDM5_Ctl	4.78695	4.37649
	PRDM5_PolLKD	7.17312	7.45144
	PRDM5_PolMKD	7.72546	6.86234
	PRDM5_PolL&MKD	5.22679	5.8599
	PRDM5_Ku70KD	6.02675	2.69468
	PRDM5_Ku80KD	5.07424	3.65023
	PRDM5_Ku70/80KD	5.2926	4.61308
Fig.S9M	YY1_Ctl	45.5315	42.076
	YY1_PolLKD	28.9288	30.8483
	YY1_PolMKD	33.7705	30.7653
	YY1_PolL&MKD	30.8302	30.8778
	YY1_Ku70KD	35.5805	25.7739
	YY1_Ku80KD	23.92	26.6502
	YY1_Ku70/80KD	33.0353	39.1536
Fig.S9N	YY1_Ctl	49.2662	48.114
	YY1_PolLKD	63.4259	65.3981
	YY1_PolMKD	64.2937	66.3135
	YY1_PolL&MKD	65.9312	64.585
	YY1_Ku70KD	61.901	68.4078
	YY1_Ku80KD	57.083	59.7163
	YY1_Ku70/80KD	72.0044	64.1494
Fig.S9O	YY1_Ctl	5.20224	4.44882
	YY1_PolLKD	7.6453	7.29715
	YY1_PolMKD	5.06403	5.23557
	YY1_PolL&MKD	5.43625	4.53728
	YY1_Ku70KD	6.30439	5.81831
	YY1_Ku80KD	9.88176	6.30439
	YY1_Ku70/80KD	4.07558	9.20029
Fig.S10A	MAZ_VF_left side	8.38951	7.90351	8.29421
	MAZ_VF_right side	3.67637	3.14619	3.20732
Fig.S10B	MAZ_VR_left side	2.35904	2.93748	2.99934
	MAZ_VR_right side	6.21045	7.13881	7.03681
Fig.S10C	MeCP2_VF_left side	9.80906	9.70864	8.60725
	MeCP2_VF_right side	6.16766	6.60952	5.65277
Fig.S10D	MeCP2_VR_left side	5.17636	5.76997	5.2498
	MeCP2_VR_right side	7.94197	7.09553	7.74067
Fig.S10E	PARP1_VF_left side	49.0485	48.7998	48.6036
	PARP1_VF_right side	18.2493	17.5483	17.0738
Fig.S10F	PARP1_VR_left side	4.22878	4.4336	3.9075
	PARP1_VR_right side	40.7415	40.4706	41.1088
Fig.S10G	PRDM5_DEL_left side	3.1794	3.11389	3.02717
	PRDM5_DEL_right side	7.86108	7.91415	7.97094
Fig.S10H	PRDM5_DUP_left side	3.08613	2.85053	2.95563
	PRDM5_DUP_right side	12.1145	13.7068	11.5707
Fig.S10I	YY1_DEL_left side	13.5613	13.383	13.6353
	YY1_DEL_right side	8.30835	8.73838	7.84975
Fig.S10J	YY1_DUP_left side	13.752	12.7415	11.2401
	YY1_DUP_right side	7.50515	5.40874	6.04655
Fig.11A	MAZ_Ctl	70.7056	71.7664
	MAZ_PolLKD	59.1704	61.8774
	MAZ_PolMKD	62.9229	62.9562
	MAZ_PolL&MKD	61.0129	63.1574
	MAZ_Ku70KD	61.2053	64.463
	MAZ_Ku80KD	62.5783	61.5046
	MAZ_Ku70/80KD	62.3899	61.846
Fig.11B	MAZ_Ctl	11.812	13.0577
	MAZ_PolLKD	9.15924	10.3802
	MAZ_PolMKD	12.3859	10.5809
	MAZ_PolL&MKD	10.4804	11.1205
	MAZ_Ku70KD	12.8996	11.188
	MAZ_Ku80KD	11.4758	11.4205
	MAZ_Ku70/80KD	11.9863	10.802
Fig.11C	MeCP2_Ctl	7.0179	6.89318
	MeCP2_PolLKD	5.61873	5.90498
	MeCP2_PolMKD	6.87028	5.96552
	MeCP2_PolL&MKD	6.42603	6.46763
	MeCP2_Ku70KD	6.4894	6.61036
	MeCP2_Ku80KD	6.52747	5.99757
	MeCP2_Ku70/80KD	6.27529	5.97315
Fig.11D	MeCP2_Ctl	1.57341	1.67682
	MeCP2_PolLKD	1.21998	1.11924
	MeCP2_PolMKD	0.83444	1.30532
	MeCP2_PolL&MKD	1.18636	1.19197
	MeCP2_Ku70KD	1.10365	1.04589
	MeCP2_Ku80KD	1.14622	1.02688
	MeCP2_Ku70/80KD	1.04191	1.73459
Fig.11E	PARP1_Ctl	27.5537	27.8307
	PARP1_PolLKD	22.8578	22.8974
	PARP1_PolMKD	24.6244	25.7982
	PARP1_PolL&MKD	24.7757	22.4864
	PARP1_Ku70KD	25.5794	28.0183
	PARP1_Ku80KD	23.7472	25.4464
	PARP1_Ku70/80KD	26.0815	26.7467
Fig.11F	PARP1_Ctl	34.8553	34.8416
	PARP1_PolLKD	30.6033	29.5675
	PARP1_PolMKD	30.0186	32.2214
	PARP1_PolL&MKD	31.4745	30.9982
	PARP1_Ku70KD	30.803	33.2251
	PARP1_Ku80KD	33.9018	33.7728
	PARP1_Ku70/80KD	32.9858	33.4714
Fig.11G	PRDM5_Ctl	27.0249	28.212
	PRDM5_PolLKD	24.7288	24.3271
	PRDM5_PolMKD	26.7702	25.6274
	PRDM5_PolL&MKD	28.0982	27.1605
	PRDM5_Ku70KD	26.752	26.5136
	PRDM5_Ku80KD	27.1023	26.6517
	PRDM5_Ku70/80KD	25.9724	25.7206
Fig.11H	PRDM5_Ctl	10.0341	11.0951
	PRDM5_PolLKD	8.27564	7.39859
	PRDM5_PolMKD	11.2174	8.53891
	PRDM5_PolL&MKD	8.02987	9.26453
	PRDM5_Ku70KD	9.90502	10.1881
	PRDM5_Ku80KD	9.08959	9.45067
	PRDM5_Ku70/80KD	8.89532	11.5137
Fig.11I	YY1_Ctl	5.80878	6.41521
	YY1_PolLKD	4.75857	5.21662
	YY1_PolMKD	2.58523	4.49005
	YY1_PolL&MKD	5.63444	6.45906
	YY1_Ku70KD	5.57777	3.81703
	YY1_Ku80KD	4.72222	4.11083
	YY1_Ku70/80KD	2.04299	3.05039
Fig.11J	YY1_Ctl	73.9465	75.1557
	YY1_PolLKD	61.806	61.7197
	YY1_PolMKD	67.4349	65.77
	YY1_PolL&MKD	66.235	64.9914
	YY1_Ku70KD	62.8491	61.5229
	YY1_Ku80KD	63.5465	63.1623
	YY1_Ku70/80KD	61.0499	62.5097
Fig.12A	MAZ_sgRNA1_Ctl	57.9103	62.985	60.4751
	MAZ_sgRNA1_PolDKD	58.5934	58.3386	58.9411
	MAZ_sgRNA1_PolKKD	58.5767	59.8384	59.4629
	MAZ_sgRNA1_PolQKD	60.3387	62.2285	61.8618
Fig.12B	MAZ_sgRNA2_Ctl	5.703	6.20539	5.53828
	MAZ_sgRNA2_PolDKD	4.95808	5.64287	5.16362
	MAZ_sgRNA2_PolKKD	5.33942	5.5174	5.64606
	MAZ_sgRNA2_PolQKD	6.33685	6.77224	6.00802
Fig.12C	MeCP2__sgRNA1_Ctl	3.06737	2.79197	4.68869
	MeCP2__sgRNA1_PolDKD	4.02602	3.75805	4.32398
	MeCP2__sgRNA1_PolKKD	4.92226	5.37347	3.78353
	MeCP2__sgRNA1_PolQKD	5.83824	4.64353	3.55038
Fig.12D	MeCP2__sgRNA2_Ctl	1.37186	0.595713	0.535111
	MeCP2__sgRNA2_PolDKD	1.32227	0.60693	1.17835
	MeCP2__sgRNA2_PolKKD	0.838969	0.879698	0.924063
	MeCP2__sgRNA2_PolQKD	1.16693	1.05349	1.07485
Fig.12E	PARP1_sgRNA1_Ctl	18.8522	20.423	19.875
	PARP1_sgRNA1_PolDKD	18.6707	18.6395	18.5053
	PARP1_sgRNA1_PolKKD	18.8471	19.5386	18.9106
	PARP1_sgRNA1_PolQKD	18.0892	18.4523	18.4476
Fig.12F	PARP1_sgRNA2_Ctl	23.0851	22.3819	22.9334
	PARP1_sgRNA2_PolDKD	23.9135	23.7729	23.3157
	PARP1_sgRNA2_PolKKD	23.7662	23.7875	23.416
	PARP1_sgRNA2_PolQKD	23.204	23.2933	23.3159
Fig.12G	PRDM5_sgRNA1_Ctl	9.09045	9.94042	9.61014
	PRDM5_sgRNA1_PolDKD	8.83986	8.38897	8.63175
	PRDM5_sgRNA1_PolKKD	7.89493	8.2679	8.59874
	PRDM5_sgRNA1_PolQKD	8.98071	8.92734	9.16388
Fig.12H	PRDM5_sgRNA2_Ctl	20.9436	21.223	20.5181
	PRDM5_sgRNA2_PolDKD	21.1385	20.7358	23.1461
	PRDM5_sgRNA2_PolKKD	20.5093	21.1757	21.8767
	PRDM5_sgRNA2_PolQKD	20.7735	21.1563	20.4766
Fig.12I	YY1_sgRNA1_Ctl	3.11156	3.56657	3.66532
	YY1_sgRNA1_PolDKD	3.31145	3.5041	3.3275
	YY1_sgRNA1_PolKKD	3.64891	3.36124	3.16685
	YY1_sgRNA1_PolQKD	3.09788	3.41513	2.88224
Fig.12J	YY1_sgRNA2_Ctl	41.1887	41.137	41.1973
	YY1_sgRNA2_PolDKD	41.0306	40.4056	41.6282
	YY1_sgRNA2_PolKKD	39.351	18.7173	39.4921
	YY1_sgRNA2_PolQKD	49.799	49.7888	49.7561
